# Supplementary material for: Experimental and Genomic Evaluation of the Oestrogen Degrading Bacterium Rhodococcus equi ATCC13557
Source: Front Microbiol. 2021 Jul 1;12:670928. doi: 10.3389/fmicb.2021.670928 (PMC8281962; doi:10.3389/fmicb.2021.670928)
Supplement: Supplementary Data Sheet 1 — List of RAST annotations of the R. equi ATCC13557 genome. [file Data_Sheet_1.xls]

## Sheet: Sheet1
location	start	stop	strand	function	figfam	Information related to this study
NODE_104_length_412_cov_1.338936_412_1	412	1	-	Large Subunit Ribosomal RNA; lsuRNA; LSU rRNA
NODE_10_length_190093_cov_225.146344_1021_80	1021	80	-	transcriptional regulator, AraC family	FIG00628273
NODE_10_length_190093_cov_225.146344_1140_1565	1140	1565	+	FIG00827377: hypothetical protein	FIG00827374
NODE_10_length_190093_cov_225.146344_1705_2400	1705	2400	+	FIG01002063: hypothetical protein	FIG01002062
NODE_10_length_190093_cov_225.146344_2459_4417	2459	4417	+	FIG01001828: hypothetical protein	FIG01001826
NODE_10_length_190093_cov_225.146344_4414_5052	4414	5052	+	regulatory protein, LuxR:Response regulator receiver	FIG00629318
NODE_10_length_190093_cov_225.146344_6778_5063	6778	5063	-	Aspartyl-tRNA(Asn) amidotransferase subunit A (EC 6.3.5.6) @ Glutamyl-tRNA(Gln) amidotransferase subunit A (EC 6.3.5.7)	FIG00000359
NODE_10_length_190093_cov_225.146344_7015_8229	7015	8229	+	3-ketoacyl-CoA thiolase [isoleucine degradation] (EC 2.3.1.16)	FIG01304912
NODE_10_length_190093_cov_225.146344_8261_10402	8261	10402	+	Enoyl-CoA hydratase [isoleucine degradation] (EC 4.2.1.17) / 3-hydroxyacyl-CoA dehydrogenase (EC 1.1.1.35) / 3-hydroxybutyryl-CoA epimerase (EC 5.1.2.3)	FIG01303838
NODE_10_length_190093_cov_225.146344_10585_11568	10585	11568	+	putative hydrolase
NODE_10_length_190093_cov_225.146344_13030_11600	13030	11600	-	hypothetical protein
NODE_10_length_190093_cov_225.146344_13248_13814	13248	13814	+	HTH-type transcriptional regulator BetI	FIG00001478
NODE_10_length_190093_cov_225.146344_13792_13950	13792	13950	+	hypothetical protein
NODE_10_length_190093_cov_225.146344_13980_14747	13980	14747	+	Transcriptional regulator, IclR family	FIG00022569
NODE_10_length_190093_cov_225.146344_16095_14797	16095	14797	-	Cyclopropane-fatty-acyl-phospholipid synthase (EC 2.1.1.79)	FIG00001555
NODE_10_length_190093_cov_225.146344_17465_16092	17465	16092	-	FAD/FMN-containing dehydrogenases	FIG00453123
NODE_10_length_190093_cov_225.146344_19291_17690	19291	17690	-	Dipeptide-binding ABC transporter, periplasmic substrate-binding component (TC 3.A.1.5.2)	FIG01970391
NODE_10_length_190093_cov_225.146344_19462_19896	19462	19896	+	FIG00820410: hypothetical protein	FIG00820409
NODE_10_length_190093_cov_225.146344_19969_20268	19969	20268	+	FIG000557: hypothetical protein co-occurring with RecR	FIG00000557
NODE_10_length_190093_cov_225.146344_20302_20886	20302	20886	+	Recombination protein RecR	FIG00000190
NODE_10_length_190093_cov_225.146344_21822_20887	21822	20887	-	transcriptional regulator, LysR family
NODE_10_length_190093_cov_225.146344_21963_23303	21963	23303	+	NADH dehydrogenase (EC 1.6.99.3)	FIG00008708
NODE_10_length_190093_cov_225.146344_24915_23371	24915	23371	-	O-succinylbenzoic acid--CoA ligase (EC 6.2.1.26)	FIG00000860
NODE_10_length_190093_cov_225.146344_25943_25029	25943	25029	-	hypothetical protein
NODE_10_length_190093_cov_225.146344_26018_26920	26018	26920	+	LysR-family transcriptional regulator
NODE_10_length_190093_cov_225.146344_27862_26927	27862	26927	-	DUF2236	FIG00994388
NODE_10_length_190093_cov_225.146344_29403_27868	29403	27868	-	Aldehyde dehydrogenase (EC 1.2.1.3)	FIG01292786
NODE_10_length_190093_cov_225.146344_29579_30721	29579	30721	+	Acyl-CoA dehydrogenase, short-chain specific (EC 1.3.99.2)	FIG00009849
NODE_10_length_190093_cov_225.146344_30787_31407	30787	31407	+	Transcriptional regulator, GntR family
NODE_10_length_190093_cov_225.146344_31445_32287	31445	32287	+	hypothetical protein
NODE_10_length_190093_cov_225.146344_32794_32318	32794	32318	-	hypothetical protein
NODE_10_length_190093_cov_225.146344_33810_32791	33810	32791	-	benzyl alcohol dehydrogenase
NODE_10_length_190093_cov_225.146344_35180_33918	35180	33918	-	Transcriptional regulator, TetR family
NODE_10_length_190093_cov_225.146344_35463_36446	35463	36446	+	Enoyl-[acyl-carrier-protein] reductase [FMN] (EC 1.3.1.9)	FIG00007641
NODE_10_length_190093_cov_225.146344_36443_37225	36443	37225	+	Enoyl-CoA hydratase (EC 4.2.1.17)	FIG00033206
NODE_10_length_190093_cov_225.146344_37567_39090	37567	39090	+	Long-chain fatty-acid-CoA ligase (EC 6.2.1.3), Mycobacterial subgroup FadD5	FIG01964595
NODE_10_length_190093_cov_225.146344_39167_39976	39167	39976	+	Conserved hypothetical integral membrane protein YrbE1A	FIG01963459
NODE_10_length_190093_cov_225.146344_39976_40833	39976	40833	+	Conserved hypothetical integral membrane protein YrbE1B	FIG00691621
NODE_10_length_190093_cov_225.146344_40835_42016	40835	42016	+	MCE-family protein Mce1A
NODE_10_length_190093_cov_225.146344_42013_43059	42013	43059	+	FIG01001740: hypothetical protein	FIG01001739
NODE_10_length_190093_cov_225.146344_43056_44126	43056	44126	+	FIG01000192: hypothetical protein	FIG01000189
NODE_10_length_190093_cov_225.146344_44093_45238	44093	45238	+	MCE-family protein Mce1D	FIG01963512
NODE_10_length_190093_cov_225.146344_45238_46278	45238	46278	+	MCE-family lipoprotein LprK (MCE-family lipoprotein Mce1e)
NODE_10_length_190093_cov_225.146344_46275_47486	46275	47486	+	MCE-family protein Mce1F
NODE_10_length_190093_cov_225.146344_47483_48079	47483	48079	+	hypothetical protein
NODE_10_length_190093_cov_225.146344_48102_49004	48102	49004	+	FIG01001703: hypothetical protein	FIG01347416
NODE_10_length_190093_cov_225.146344_50156_49200	50156	49200	-	hypothetical protein
NODE_10_length_190093_cov_225.146344_51013_50300	51013	50300	-	Putative amidotransferase similar to cobyric acid synthase	FIG00628704
NODE_10_length_190093_cov_225.146344_52262_51006	52262	51006	-	proposed amino acid ligase found clustered with an amidotransferase	FIG00629105
NODE_10_length_190093_cov_225.146344_52739_52386	52739	52386	-	FIG00999349: hypothetical protein	FIG00999347
NODE_10_length_190093_cov_225.146344_53736_52948	53736	52948	-	Respiratory nitrate reductase gamma chain (EC 1.7.99.4)	FIG00001079
NODE_10_length_190093_cov_225.146344_54338_53733	54338	53733	-	Respiratory nitrate reductase delta chain (EC 1.7.99.4)	FIG00001138
NODE_10_length_190093_cov_225.146344_56017_54335	56017	54335	-	Respiratory nitrate reductase beta chain (EC 1.7.99.4)	FIG00001035
NODE_10_length_190093_cov_225.146344_59733_56017	59733	56017	-	Respiratory nitrate reductase alpha chain (EC 1.7.99.4)	FIG00001044
NODE_10_length_190093_cov_225.146344_59922_60068	59922	60068	+	hypothetical protein
NODE_10_length_190093_cov_225.146344_60065_60820	60065	60820	+	C4-dicarboxylate transporter/malic acid transport protein
NODE_10_length_190093_cov_225.146344_60924_61682	60924	61682	+	3-oxoacyl-[acyl-carrier protein] reductase (EC 1.1.1.100)	FIG00621114
NODE_10_length_190093_cov_225.146344_63878_61749	63878	61749	-	2,4-dienoyl-CoA reductase [NADPH] (EC 1.3.1.34)	FIG00517072
NODE_10_length_190093_cov_225.146344_64535_64005	64535	64005	-	TspO/MBR family protein
NODE_10_length_190093_cov_225.146344_64926_64564	64926	64564	-	FIG00997436: hypothetical protein
NODE_10_length_190093_cov_225.146344_66933_65230	66933	65230	-	2-isopropylmalate synthase (EC 2.3.3.13)	FIG00000157
NODE_10_length_190093_cov_225.146344_66932_67072	66932	67072	+	hypothetical protein
NODE_10_length_190093_cov_225.146344_67262_67624	67262	67624	+	CysQ, putative	FIG00109461
NODE_10_length_190093_cov_225.146344_67879_67646	67879	67646	-	hypothetical protein
NODE_10_length_190093_cov_225.146344_70597_67976	70597	67976	-	FIG00994004: hypothetical protein	FIG00994002
NODE_10_length_190093_cov_225.146344_71715_70705	71715	70705	-	Arylsulfatase (EC 3.1.6.1)
NODE_10_length_190093_cov_225.146344_72881_71763	72881	71763	-	Sulfatase precursor (EC 3.1.6.1)	FIG00943658
NODE_10_length_190093_cov_225.146344_73049_72906	73049	72906	-	Arylsulfatase (EC 3.1.6.1)
NODE_10_length_190093_cov_225.146344_73195_74856	73195	74856	+	Sulfate permease	FIG00005216
NODE_10_length_190093_cov_225.146344_75125_76096	75125	76096	+	Sulfate permease	FIG00005216
NODE_10_length_190093_cov_225.146344_77296_76100	77296	76100	-	FIG01001108: hypothetical protein	FIG01001104
NODE_10_length_190093_cov_225.146344_77432_78697	77432	78697	+	Aspartokinase (EC 2.7.2.4)	FIG00000132
NODE_10_length_190093_cov_225.146344_78703_79734	78703	79734	+	Aspartate-semialdehyde dehydrogenase (EC 1.2.1.11)	FIG00026137
NODE_10_length_190093_cov_225.146344_80051_81823	80051	81823	+	High-affinity choline uptake protein BetT	FIG00001690
NODE_10_length_190093_cov_225.146344_81995_83515	81995	83515	+	Propionyl-CoA carboxylase beta chain (EC 6.4.1.3)	FIG01304918
NODE_10_length_190093_cov_225.146344_83557_83922	83557	83922	+	Putative translation initiation inhibitor, yjgF family
NODE_10_length_190093_cov_225.146344_84443_83976	84443	83976	-	hypothetical protein
NODE_10_length_190093_cov_225.146344_84713_85420	84713	85420	+	hypothetical protein
NODE_10_length_190093_cov_225.146344_86089_85502	86089	85502	-	hypothetical protein
NODE_10_length_190093_cov_225.146344_86350_86150	86350	86150	-	hypothetical protein
NODE_10_length_190093_cov_225.146344_86943_86368	86943	86368	-	RNA polymerase sigma-70 factor
NODE_10_length_190093_cov_225.146344_87876_86980	87876	86980	-	hypothetical protein
NODE_10_length_190093_cov_225.146344_88049_89323	88049	89323	+	Chloride channel protein
NODE_10_length_190093_cov_225.146344_90210_89344	90210	89344	-	2-hydroxymuconic semialdehyde hydrolase (EC 3.7.1.9)	FIG00042074
NODE_10_length_190093_cov_225.146344_90450_92294	90450	92294	+	Multicopper oxidase	FIG00060246
NODE_10_length_190093_cov_225.146344_92352_92738	92352	92738	+	Arsenical resistance operon repressor	FIG01124301
NODE_10_length_190093_cov_225.146344_92735_93826	92735	93826	+	Arsenate reductase (EC 1.20.4.1)	FIG00000770
NODE_10_length_190093_cov_225.146344_93831_94229	93831	94229	+	Arsenate reductase (EC 1.20.4.1)	FIG00000770
NODE_10_length_190093_cov_225.146344_94601_94473	94601	94473	-	hypothetical protein
NODE_10_length_190093_cov_225.146344_95250_94774	95250	94774	-	Lactoylglutathione lyase (EC 4.4.1.5)	FIG00004743
NODE_10_length_190093_cov_225.146344_95404_95703	95404	95703	+	Arsenical resistance operon repressor	FIG01124301
NODE_10_length_190093_cov_225.146344_95912_97126	95912	97126	+	FIG00995422: hypothetical protein	FIG00995418
NODE_10_length_190093_cov_225.146344_97107_98891	97107	98891	+	Asparagine synthetase [glutamine-hydrolyzing] (EC 6.3.5.4)	FIG00035175
NODE_10_length_190093_cov_225.146344_98888_100771	98888	100771	+	Acylamino-acid-releasing enzyme	FIG01330763
NODE_10_length_190093_cov_225.146344_100783_101934	100783	101934	+	FIG00995422: hypothetical protein	FIG00995418
NODE_10_length_190093_cov_225.146344_101951_102580	101951	102580	+	FIG00996647: hypothetical protein	FIG00996643
NODE_10_length_190093_cov_225.146344_102661_103032	102661	103032	+	hypothetical protein
NODE_10_length_190093_cov_225.146344_104027_103071	104027	103071	-	hypothetical protein
NODE_10_length_190093_cov_225.146344_105009_104263	105009	104263	-	Transcriptional regulator, IclR family	FIG00022569
NODE_10_length_190093_cov_225.146344_105886_105110	105886	105110	-	putative 3-alpha-hydroxysteroid dehydrogenase
NODE_10_length_190093_cov_225.146344_106016_106645	106016	106645	+	Transcriptional regulator, TetR family
NODE_10_length_190093_cov_225.146344_106692_107117	106692	107117	+	hypothetical protein
NODE_10_length_190093_cov_225.146344_108448_107186	108448	107186	-	hypothetical protein
NODE_10_length_190093_cov_225.146344_108595_109149	108595	109149	+	Transcriptional regulator, FUR family	FIG00002441
NODE_10_length_190093_cov_225.146344_109146_110612	109146	110612	+	Catalase (EC 1.11.1.6)	FIG00000313
NODE_10_length_190093_cov_225.146344_110752_110949	110752	110949	+	hypothetical protein
NODE_10_length_190093_cov_225.146344_111167_110913	111167	110913	-	hypothetical protein
NODE_10_length_190093_cov_225.146344_112852_111386	112852	111386	-	Pyridoxal-dependent decarboxylase
NODE_10_length_190093_cov_225.146344_114216_112852	114216	112852	-	FIG097052: Sugar transporter	FIG00097052
NODE_10_length_190093_cov_225.146344_114397_115185	114397	115185	+	FIG00998262: hypothetical protein	FIG00998261
NODE_10_length_190093_cov_225.146344_116335_115226	116335	115226	-	hypothetical protein
NODE_10_length_190093_cov_225.146344_116623_118377	116623	118377	+	FAD/FMN-containing dehydrogenases	FIG00453123
NODE_10_length_190093_cov_225.146344_118455_118883	118455	118883	+	hypothetical protein
NODE_10_length_190093_cov_225.146344_119130_118837	119130	118837	-	hypothetical protein
NODE_10_length_190093_cov_225.146344_119107_119571	119107	119571	+	hypothetical protein
NODE_10_length_190093_cov_225.146344_119605_120477	119605	120477	+	alpha/beta hydrolase fold	FIG00945144
NODE_10_length_190093_cov_225.146344_121591_120551	121591	120551	-	Iron(III) dicitrate transport system, periplasmic iron-binding protein FecB (TC 3.A.1.14.1)	FIG00054285
NODE_10_length_190093_cov_225.146344_122112_121636	122112	121636	-	RidA/YER057c/UK114 superfamily, group 1	FIG00148911
NODE_10_length_190093_cov_225.146344_123520_122144	123520	122144	-	FAD dependent oxidoreductase
NODE_10_length_190093_cov_225.146344_125109_123532	125109	123532	-	N-acyl-D-amino acid deacylase family protein	FIG00982104
NODE_10_length_190093_cov_225.146344_126561_125122	126561	125122	-	Predicted permease
NODE_10_length_190093_cov_225.146344_126725_127585	126725	127585	+	LysR family transcriptional regulator STM3121	FIG00024396
NODE_10_length_190093_cov_225.146344_127713_127637	127713	127637	-	tRNA-Pro-CGG
NODE_10_length_190093_cov_225.146344_128749_127769	128749	127769	-	putative secreted protein	FIG00905474
NODE_10_length_190093_cov_225.146344_128814_129290	128814	129290	+	Transamidase GatB domain protein	FIG00012764
NODE_10_length_190093_cov_225.146344_129438_130190	129438	130190	+	hypothetical protein
NODE_10_length_190093_cov_225.146344_130757_130194	130757	130194	-	ThiJ/PfpI family protein	FIG00015923
NODE_10_length_190093_cov_225.146344_131395_130754	131395	130754	-	Ferredoxin, 2Fe-2S	FIG00000664
NODE_10_length_190093_cov_225.146344_131634_131479	131634	131479	-	hypothetical protein
NODE_10_length_190093_cov_225.146344_134049_131728	134049	131728	-	Multimodular transpeptidase-transglycosylase (EC 2.4.1.129) (EC 3.4.-.-)	FIG00000011
NODE_10_length_190093_cov_225.146344_134363_134238	134363	134238	-	hypothetical protein
NODE_10_length_190093_cov_225.146344_134445_134681	134445	134681	+	WhiB-type transcription regulator	FIG00019991
NODE_10_length_190093_cov_225.146344_135934_134795	135934	134795	-	Arsenical pump-driving ATPase (EC 3.6.3.16)	FIG00003088
NODE_10_length_190093_cov_225.146344_136845_135931	136845	135931	-	Arsenical pump-driving ATPase (EC 3.6.3.16)	FIG00003088
NODE_10_length_190093_cov_225.146344_136882_137016	136882	137016	+	hypothetical protein
NODE_10_length_190093_cov_225.146344_137060_137191	137060	137191	+	FIG011121: hypothetical protein	FIG00011121
NODE_10_length_190093_cov_225.146344_137197_137667	137197	137667	+	RidA/YER057c/UK114 superfamily, group 1	FIG00148911
NODE_10_length_190093_cov_225.146344_138366_137716	138366	137716	-	Transcriptional regulator, TetR family
NODE_10_length_190093_cov_225.146344_138498_139262	138498	139262	+	oxidoreductase, short-chain dehydrogenase/reductase family
NODE_10_length_190093_cov_225.146344_139389_140174	139389	140174	+	FIG146518: Zn-dependent hydrolases, including glyoxylases	FIG00013561
NODE_10_length_190093_cov_225.146344_140775_140209	140775	140209	-	FIG00862349: hypothetical protein	FIG00862348
NODE_10_length_190093_cov_225.146344_142394_140775	142394	140775	-	putative helicase	FIG00946155
NODE_10_length_190093_cov_225.146344_142689_143405	142689	143405	+	Transcriptional regulator, TetR family
NODE_10_length_190093_cov_225.146344_143511_144986	143511	144986	+	2-aminomuconate semialdehyde dehydrogenase (EC 1.2.1.32)	FIG00143482
NODE_10_length_190093_cov_225.146344_145006_145785	145006	145785	+	4-oxalocrotonate decarboxylase (EC 4.1.1.77)	FIG00133921
NODE_10_length_190093_cov_225.146344_145782_146240	145782	146240	+	Bona fide RidA/YjgF/TdcF/RutC subgroup	FIG00143001
NODE_10_length_190093_cov_225.146344_146237_146758	146237	146758	+	3-hydroxyanthranilate 3,4-dioxygenase (EC 1.13.11.6)	FIG00007435
NODE_10_length_190093_cov_225.146344_146760_147755	146760	147755	+	2-amino-3-carboxymuconate-6-semialdehyde decarboxylase (EC 4.1.1.45)	FIG00010796
NODE_10_length_190093_cov_225.146344_147805_147930	147805	147930	+	hypothetical protein
NODE_10_length_190093_cov_225.146344_147927_149270	147927	149270	+	Permeases of the major facilitator superfamily	FIG00613966
NODE_10_length_190093_cov_225.146344_150265_149333	150265	149333	-	Chromosome initiation inhibitor	FIG00002895
NODE_10_length_190093_cov_225.146344_151220_150366	151220	150366	-	putative esterase	FIG00016132
NODE_10_length_190093_cov_225.146344_152055_151381	152055	151381	-	cAMP-binding proteins - catabolite gene activator and regulatory subunit of cAMP-dependent protein kinases	FIG00003090
NODE_10_length_190093_cov_225.146344_153303_152266	153303	152266	-	hypothetical protein
NODE_10_length_190093_cov_225.146344_154646_153300	154646	153300	-	Amino acid transporter	FIG00745843
NODE_10_length_190093_cov_225.146344_154975_154721	154975	154721	-	FIG00995737: hypothetical protein	FIG00995736
NODE_10_length_190093_cov_225.146344_155151_155831	155151	155831	+	Endonuclease III (EC 4.2.99.18)	FIG00000290
NODE_10_length_190093_cov_225.146344_155837_156505	155837	156505	+	Possible membrane-anchored thioredoxin-like protein	FIG00544296
NODE_10_length_190093_cov_225.146344_156502_157275	156502	157275	+	Hypothetical nudix hydrolase YeaB	FIG00136447
NODE_10_length_190093_cov_225.146344_157272_158462	157272	158462	+	putative serine protease	FIG00814692
NODE_10_length_190093_cov_225.146344_159426_158491	159426	158491	-	Epoxide hydrolase (EC 3.3.2.9)	FIG00009455
NODE_10_length_190093_cov_225.146344_159971_159447	159971	159447	-	FIG00820727: hypothetical protein	FIG01123008
NODE_10_length_190093_cov_225.146344_161237_160029	161237	160029	-	Na+/H+ antiporter NhaA type	FIG00000831
NODE_10_length_190093_cov_225.146344_161466_162869	161466	162869	+	L-Proline/Glycine betaine transporter ProP	FIG00061305
NODE_10_length_190093_cov_225.146344_163080_163817	163080	163817	+	internalin, putative
NODE_10_length_190093_cov_225.146344_164267_163905	164267	163905	-	hypothetical protein
NODE_10_length_190093_cov_225.146344_166736_164421	166736	164421	-	FIG00994690: hypothetical protein	FIG00994123
NODE_10_length_190093_cov_225.146344_168863_166857	168863	166857	-	Acetyl-coenzyme A synthetase (EC 6.2.1.1)	FIG00022631
NODE_10_length_190093_cov_225.146344_168891_169061	168891	169061	+	hypothetical protein
NODE_10_length_190093_cov_225.146344_169058_170677	169058	170677	+	Dipeptide-binding ABC transporter, periplasmic substrate-binding component (TC 3.A.1.5.2)	FIG01970391
NODE_10_length_190093_cov_225.146344_170680_171606	170680	171606	+	Dipeptide transport system permease protein DppB (TC 3.A.1.5.2)
NODE_10_length_190093_cov_225.146344_171617_172459	171617	172459	+	Dipeptide transport system permease protein DppC (TC 3.A.1.5.2)	FIG00006691
NODE_10_length_190093_cov_225.146344_172456_174066	172456	174066	+	Dipeptide transport ATP-binding protein DppD (TC 3.A.1.5.2)	FIG00014907
NODE_10_length_190093_cov_225.146344_174078_174830	174078	174830	+	probable oxidoreductase	FIG01124638
NODE_10_length_190093_cov_225.146344_176072_175254	176072	175254	-	Phosphoserine phosphatase (EC 3.1.3.3)	FIG00000149
NODE_10_length_190093_cov_225.146344_176471_177589	176471	177589	+	Septum site-determining protein MinD @ possible CpaE	FIG00029816
NODE_10_length_190093_cov_225.146344_177586_178764	177586	178764	+	Flp pilus assembly protein, ATPase CpaF	FIG00014856
NODE_10_length_190093_cov_225.146344_178893_179567	178893	179567	+	FIG016317: Probable conserved transmembrane protein	FIG00016317
NODE_10_length_190093_cov_225.146344_179564_180163	179564	180163	+	Type IV fimbrial assembly protein PilC	FIG00001244
NODE_10_length_190093_cov_225.146344_180224_180427	180224	180427	+	FIG043778: hypothetical protein	FIG00043778
NODE_10_length_190093_cov_225.146344_180424_180780	180424	180780	+	FIG00999563: hypothetical protein	FIG00822585
NODE_10_length_190093_cov_225.146344_180828_181148	180828	181148	+	FIG00995606: hypothetical protein	FIG00823054
NODE_10_length_190093_cov_225.146344_183520_181154	183520	181154	-	FIG003033: Helicase domain protein	FIG00003033
NODE_10_length_190093_cov_225.146344_183855_184100	183855	184100	+	Cold shock protein CspA	FIG00004100
NODE_10_length_190093_cov_225.146344_184291_184875	184291	184875	+	FIG00820765: hypothetical protein	FIG00820764
NODE_10_length_190093_cov_225.146344_185021_187909	185021	187909	+	DNA topoisomerase I (EC 5.99.1.2)	FIG00000204
NODE_10_length_190093_cov_225.146344_187954_189141	187954	189141	+	DNA polymerase III delta prime subunit (EC 2.7.7.7)	FIG00057709
NODE_10_length_190093_cov_225.146344_189204_189276	189204	189276	+	tRNA-Thr-CGT
NODE_10_length_190093_cov_225.146344_189441_189557	189441	189557	+	hypothetical protein
NODE_10_length_190093_cov_225.146344_189603_189800	189603	189800	+	FIG00998070: hypothetical protein	FIG00998069
NODE_11_length_172575_cov_205.001780_84_2219	84	2219	+	Translation initiation factor 2	FIG00000102
NODE_11_length_172575_cov_205.001780_2319_2609	2319	2609	+	YlxP-like protein	FIG00001863
NODE_11_length_172575_cov_205.001780_2663_3127	2663	3127	+	Ribosome-binding factor A	FIG00000164
NODE_11_length_172575_cov_205.001780_3140_4141	3140	4141	+	FIG146085: 3'-to-5' oligoribonuclease A, Bacillus type	FIG01959880
NODE_11_length_172575_cov_205.001780_4143_5513	4143	5513	+	putative DNA-damage-inducible protein F	FIG01378741
NODE_11_length_172575_cov_205.001780_5518_6441	5518	6441	+	FIG00547443: hypothetical protein	FIG01127638
NODE_11_length_172575_cov_205.001780_6455_7126	6455	7126	+	4'-phosphopantetheinyl transferase EntD (EC 2.7.8.-)	FIG01124387
NODE_11_length_172575_cov_205.001780_7152_8078	7152	8078	+	tRNA pseudouridine synthase B (EC 4.2.1.70)	FIG01016270
NODE_11_length_172575_cov_205.001780_8496_8086	8496	8086	-	FIG00994776: hypothetical protein	FIG00994775
NODE_11_length_172575_cov_205.001780_9230_8553	9230	8553	-	Mn-dependent transcriptional regulator MntR	FIG00634996
NODE_11_length_172575_cov_205.001780_9439_10383	9439	10383	+	Riboflavin kinase (EC 2.7.1.26) / FMN adenylyltransferase (EC 2.7.7.2)	FIG00000220
NODE_11_length_172575_cov_205.001780_10516_10785	10516	10785	+	SSU ribosomal protein S15p (S13e)	FIG00000144
NODE_11_length_172575_cov_205.001780_11018_10842	11018	10842	-	hypothetical protein
NODE_11_length_172575_cov_205.001780_11100_13322	11100	13322	+	Polyribonucleotide nucleotidyltransferase (EC 2.7.7.8)	FIG00000391
NODE_11_length_172575_cov_205.001780_13499_14839	13499	14839	+	FIG007959: peptidase, M16 family	FIG00007959
NODE_11_length_172575_cov_205.001780_17233_14849	17233	14849	-	Sulfatase precursor (EC 3.1.6.1)	FIG00943658
NODE_11_length_172575_cov_205.001780_17482_18354	17482	18354	+	O-Methyltransferase involved in polyketide biosynthesis
NODE_11_length_172575_cov_205.001780_18442_19206	18442	19206	+	4-hydroxy-tetrahydrodipicolinate reductase (EC 1.17.1.8)	FIG00000347
NODE_11_length_172575_cov_205.001780_19203_19670	19203	19670	+	FIG00862663: hypothetical protein	FIG01966241
NODE_11_length_172575_cov_205.001780_19972_20151	19972	20151	+	Multimeric flavodoxin WrbA	FIG01193004
NODE_11_length_172575_cov_205.001780_20810_20154	20810	20154	-	FIG00994026: hypothetical protein	FIG00994025
NODE_11_length_172575_cov_205.001780_21256_20822	21256	20822	-	FIG00995432: hypothetical protein	FIG00995429
NODE_11_length_172575_cov_205.001780_21861_21361	21861	21361	-	FIG00994645: hypothetical protein	FIG00994644
NODE_11_length_172575_cov_205.001780_22724_21930	22724	21930	-	Short-chain dehydrogenase/reductase SDR	FIG00440067
NODE_11_length_172575_cov_205.001780_22904_23656	22904	23656	+	Thymidylate synthase thyX (EC 2.1.1.-)	FIG00001348
NODE_11_length_172575_cov_205.001780_23723_24631	23723	24631	+	4-hydroxy-tetrahydrodipicolinate synthase (EC 4.3.3.7)	FIG00019600
NODE_11_length_172575_cov_205.001780_24628_26547	24628	26547	+	Ribonuclease J2 (endoribonuclease in RNA processing)	FIG00001316
NODE_11_length_172575_cov_205.001780_26595_27182	26595	27182	+	hypothetical protein
NODE_11_length_172575_cov_205.001780_27618_27187	27618	27187	-	FIG00997825: hypothetical protein	FIG00997824
NODE_11_length_172575_cov_205.001780_27726_28349	27726	28349	+	FIG00996591: hypothetical protein	FIG00996590
NODE_11_length_172575_cov_205.001780_28446_31163	28446	31163	+	Cell division protein FtsK	FIG00000287
NODE_11_length_172575_cov_205.001780_31375_32373	31375	32373	+	Integral membrane protein TerC	FIG00948083
NODE_11_length_172575_cov_205.001780_32707_32423	32707	32423	-	FIG00997195: hypothetical protein	FIG00997193
NODE_11_length_172575_cov_205.001780_33225_32737	33225	32737	-	Protein export cytoplasm protein SecA ATPase RNA helicase (TC 3.A.5.1.1)	FIG00034293
NODE_11_length_172575_cov_205.001780_33394_34029	33394	34029	+	CDP-diacylglycerol--glycerol-3-phosphate 3-phosphatidyltransferase (EC 2.7.8.5)	FIG00001550
NODE_11_length_172575_cov_205.001780_34026_34514	34026	34514	+	C-terminal domain of CinA type S	FIG00893616
NODE_11_length_172575_cov_205.001780_34588_34950	34588	34950	+	FIG01123282: hypothetical protein	FIG01123280
NODE_11_length_172575_cov_205.001780_35158_35946	35158	35946	+	Phage shock protein A (IM30) , suppresses sigma54-dependent transcription	FIG00815031
NODE_11_length_172575_cov_205.001780_36079_36849	36079	36849	+	Alanine-rich, phage-related, membrane protein	FIG00861888
NODE_11_length_172575_cov_205.001780_37467_36862	37467	36862	-	Transmembrane component BioN of energizing module of biotin ECF transporter	FIG00062772
NODE_11_length_172575_cov_205.001780_38144_37464	38144	37464	-	ATPase component BioM of energizing module of biotin ECF transporter	FIG00040248
NODE_11_length_172575_cov_205.001780_38771_38160	38771	38160	-	Substrate-specific component BioY of biotin ECF transporter	FIG00012067
NODE_11_length_172575_cov_205.001780_38998_39174	38998	39174	+	hypothetical protein
NODE_11_length_172575_cov_205.001780_40055_39171	40055	39171	-	putative LysR-family transcriptional regulator
NODE_11_length_172575_cov_205.001780_40144_41361	40144	41361	+	MFS permease protein	FIG00905642
NODE_11_length_172575_cov_205.001780_41366_42079	41366	42079	+	FIG01000057: hypothetical protein	FIG01000056
NODE_11_length_172575_cov_205.001780_42973_42083	42973	42083	-	Diacylglycerol kinase-related protein	FIG01037700
NODE_11_length_172575_cov_205.001780_44598_42970	44598	42970	-	Alkyldihydroxyacetonephosphate synthase (EC 2.5.1.26)	FIG00661484
NODE_11_length_172575_cov_205.001780_44619_45206	44619	45206	+	probable transcriptional regulator, TetR family	FIG01005089
NODE_11_length_172575_cov_205.001780_45244_46755	45244	46755	+	Glycerol-3-phosphate dehydrogenase (EC 1.1.5.3)	FIG00229386
NODE_11_length_172575_cov_205.001780_46935_47954	46935	47954	+	POSSIBLE OXIDOREDUCTASE	FIG00820017
NODE_11_length_172575_cov_205.001780_48083_49138	48083	49138	+	Alanine rich transferase	FIG00821690
NODE_11_length_172575_cov_205.001780_49179_49373	49179	49373	+	FIG00997463: hypothetical protein	FIG00997458
NODE_11_length_172575_cov_205.001780_49568_50605	49568	50605	+	RecA protein	FIG00000234
NODE_11_length_172575_cov_205.001780_50665_51354	50665	51354	+	Regulatory protein RecX	FIG00004099
NODE_11_length_172575_cov_205.001780_51941_51372	51941	51372	-	hypothetical membrane protein
NODE_11_length_172575_cov_205.001780_52955_52032	52955	52032	-	glutamate permease	FIG00999879
NODE_11_length_172575_cov_205.001780_53635_52952	53635	52952	-	ABC-type amino acid transport system, permease component	FIG00782350
NODE_11_length_172575_cov_205.001780_54499_53651	54499	53651	-	glutamate-binding protein of ABC transporter system	FIG00672266
NODE_11_length_172575_cov_205.001780_55287_54514	55287	54514	-	putative glutamate uptake system ATP-binding protein	FIG00738617
NODE_11_length_172575_cov_205.001780_55454_56971	55454	56971	+	tRNA-i(6)A37 methylthiotransferase	FIG00108342
NODE_11_length_172575_cov_205.001780_56968_57570	56968	57570	+	PROBABLE CONSERVED TRANSMEMBRANE PROTEIN
NODE_11_length_172575_cov_205.001780_59006_57648	59006	57648	-	ATPase involved in DNA repair	FIG00945813
NODE_11_length_172575_cov_205.001780_59277_59912	59277	59912	+	FIG00820085: hypothetical protein	FIG00820084
NODE_11_length_172575_cov_205.001780_59909_60835	59909	60835	+	tRNA dimethylallyltransferase (EC 2.5.1.75)	FIG00000196
NODE_11_length_172575_cov_205.001780_60857_61726	60857	61726	+	Diaminopimelate epimerase (EC 5.1.1.7)	FIG00000421
NODE_11_length_172575_cov_205.001780_61807_63285	61807	63285	+	GTP-binding protein HflX	FIG00000304
NODE_11_length_172575_cov_205.001780_63311_64417	63311	64417	+	FIG00996939: hypothetical protein	FIG01372788
NODE_11_length_172575_cov_205.001780_64776_66215	64776	66215	+	hypothetical protein
NODE_11_length_172575_cov_205.001780_66439_67695	66439	67695	+	xanthine/uracil permeases	FIG00545284
NODE_11_length_172575_cov_205.001780_67860_69005	67860	69005	+	Butyryl-CoA dehydrogenase (EC 1.3.99.2)	FIG00009149
NODE_11_length_172575_cov_205.001780_69668_69069	69668	69069	-	SOS-response repressor and protease LexA (EC 3.4.21.88)	FIG00000510
NODE_11_length_172575_cov_205.001780_70056_70640	70056	70640	+	Peptidoglycan-binding LysM
NODE_11_length_172575_cov_205.001780_70882_71370	70882	71370	+	Ribonucleotide reductase transcriptional regulator NrdR	FIG00000382
NODE_11_length_172575_cov_205.001780_75353_71412	75353	71412	-	ATP-dependent helicase hrpA	FIG00846903
NODE_11_length_172575_cov_205.001780_75494_76723	75494	76723	+	Adenosylmethionine-8-amino-7-oxononanoate aminotransferase (EC 2.6.1.62)	FIG00012547
NODE_11_length_172575_cov_205.001780_77738_76740	77738	76740	-	transcriptional regulator, LacI family
NODE_11_length_172575_cov_205.001780_77923_78897	77923	78897	+	Ribokinase (EC 2.7.1.15)	FIG00028476
NODE_11_length_172575_cov_205.001780_78894_80387	78894	80387	+	Ribose ABC transport system, ATP-binding protein RbsA (TC 3.A.1.2.1)	FIG00018457
NODE_11_length_172575_cov_205.001780_80393_82378	80393	82378	+	Ribose ABC transport system, permease protein RbsC (TC 3.A.1.2.1) / Ribose ABC transport system, periplasmic ribose-binding protein RbsB (TC 3.A.1.2.1)	FIG00108285
NODE_11_length_172575_cov_205.001780_82633_82382	82633	82382	-	hypothetical protein
NODE_11_length_172575_cov_205.001780_82651_83355	82651	83355	+	FIG022780: hypothetical protein	FIG00827818
NODE_11_length_172575_cov_205.001780_83702_84289	83702	84289	+	hypothetical protein
NODE_11_length_172575_cov_205.001780_84438_84740	84438	84740	+	hypothetical protein
NODE_11_length_172575_cov_205.001780_84813_85742	84813	85742	+	Hydrogen peroxide-inducible genes activator	FIG00031825
NODE_11_length_172575_cov_205.001780_86528_85758	86528	85758	-	Transcriptional regulator, LysR family	FIG01304134
NODE_11_length_172575_cov_205.001780_86602_87033	86602	87033	+	FIG00995320: hypothetical protein	FIG00995319
NODE_11_length_172575_cov_205.001780_87363_87073	87363	87073	-	hypothetical protein
NODE_11_length_172575_cov_205.001780_88110_87460	88110	87460	-	hypothetical protein
NODE_11_length_172575_cov_205.001780_90702_88183	90702	88183	-	putative helicase	FIG00946155
NODE_11_length_172575_cov_205.001780_91780_90776	91780	90776	-	Hydrolase, alpha/beta fold family functionally coupled to Phosphoribulokinase	FIG00001613
NODE_11_length_172575_cov_205.001780_92948_91995	92948	91995	-	FIG00994994: hypothetical protein	FIG00821756
NODE_11_length_172575_cov_205.001780_93161_93856	93161	93856	+	FIG00998083: hypothetical protein	FIG00998081
NODE_11_length_172575_cov_205.001780_94071_95120	94071	95120	+	FIG00999418: hypothetical protein	FIG00820527
NODE_11_length_172575_cov_205.001780_96112_95117	96112	95117	-	UDP-glucose 4-epimerase (EC 5.1.3.2)	FIG00022300
NODE_11_length_172575_cov_205.001780_96844_96158	96844	96158	-	Iron-dependent repressor IdeR/DtxR	FIG00040371
NODE_11_length_172575_cov_205.001780_96866_97132	96866	97132	+	hypothetical protein
NODE_11_length_172575_cov_205.001780_97129_98295	97129	98295	+	NAD-independent protein deacetylase AcuC	FIG00012711
NODE_11_length_172575_cov_205.001780_98288_100984	98288	100984	+	possible acetyl-CoA synthetase	FIG00999268
NODE_11_length_172575_cov_205.001780_102052_101084	102052	101084	-	RNA polymerase sigma factor SigB	FIG00132885
NODE_11_length_172575_cov_205.001780_103682_102204	103682	102204	-	probable transferase	FIG00815747
NODE_11_length_172575_cov_205.001780_104086_103730	104086	103730	-	FIG01121868: Possible membrane protein	FIG01966506
NODE_11_length_172575_cov_205.001780_104155_104382	104155	104382	+	FIG00822570: hypothetical protein	FIG00822566
NODE_11_length_172575_cov_205.001780_105464_104355	105464	104355	-	FIG00994984: hypothetical protein	FIG00994983
NODE_11_length_172575_cov_205.001780_105727_107463	105727	107463	+	DNA or RNA helicases of superfamily II	FIG00731278
NODE_11_length_172575_cov_205.001780_107755_107552	107755	107552	-	FIG01000273: hypothetical protein	FIG01000267
NODE_11_length_172575_cov_205.001780_108002_108370	108002	108370	+	Glutathione S-transferase, omega (EC 2.5.1.18)	FIG00002509
NODE_11_length_172575_cov_205.001780_108437_108919	108437	108919	+	Potassium channel TrkA, possible KefG analog required for KefB activity	FIG01334851
NODE_11_length_172575_cov_205.001780_108941_110146	108941	110146	+	putative transmembrane transport protein	FIG01126523
NODE_11_length_172575_cov_205.001780_111541_110162	111541	110162	-	RNA polymerase sigma factor RpoD	FIG00038814
NODE_11_length_172575_cov_205.001780_112441_111665	112441	111665	-	Polyphosphate glucokinase (EC 2.7.1.63)	FIG00002564
NODE_11_length_172575_cov_205.001780_112502_113509	112502	113509	+	Inositol-1-monophosphatase (EC 3.1.3.25)	FIG00002332
NODE_11_length_172575_cov_205.001780_114334_113519	114334	113519	-	Possible secreted alanine rich protein	FIG00862420
NODE_11_length_172575_cov_205.001780_114681_114983	114681	114983	+	FIG01121218: hypothetical protein	FIG00816822
NODE_11_length_172575_cov_205.001780_115552_115019	115552	115019	-	FIG01105974: Probable conserved alanine rich transmembrane protein	FIG01105974
NODE_11_length_172575_cov_205.001780_115553_116089	115553	116089	+	Deoxyuridine 5'-triphosphate nucleotidohydrolase (EC 3.6.1.23)	FIG00000388
NODE_11_length_172575_cov_205.001780_116092_116907	116092	116907	+	FIG01122115: hypothetical protein	FIG00723930
NODE_11_length_172575_cov_205.001780_117652_116915	117652	116915	-	FIG00821557: hypothetical protein	FIG00821556
NODE_11_length_172575_cov_205.001780_117839_118216	117839	118216	+	FIG00821051: hypothetical protein	FIG00945046
NODE_11_length_172575_cov_205.001780_118289_118990	118289	118990	+	PROBABLE CONSERVED INTEGRAL MEMBRANE ALANINE AND LEUCINE RICH PROTEIN	FIG00672006
NODE_11_length_172575_cov_205.001780_119623_118967	119623	118967	-	Trk system potassium uptake protein TrkA	FIG00000838
NODE_11_length_172575_cov_205.001780_120260_119670	120260	119670	-	Trk system potassium uptake protein TrkA	FIG00000838
NODE_11_length_172575_cov_205.001780_120668_122542	120668	122542	+	PROBABLE CONSERVED INTEGRAL MEMBRANE ALANINE AND VALINE AND LEUCINE RICH PROTEIN	FIG00945276
NODE_11_length_172575_cov_205.001780_122553_123821	122553	123821	+	23S rRNA (Uracil-5-) -methyltransferase RumA (EC 2.1.1.-)	FIG01289005
NODE_11_length_172575_cov_205.001780_123986_124462	123986	124462	+	Transcriptional regulator, MarR family
NODE_11_length_172575_cov_205.001780_124459_126066	124459	126066	+	multidrug transporter, MFS superfamily	FIG01040350
NODE_11_length_172575_cov_205.001780_127001_126171	127001	126171	-	putative ABC-transporter transmembrane component	FIG01425660
NODE_11_length_172575_cov_205.001780_127987_126998	127987	126998	-	ABC-transporter ATP-binding component	FIG01500033
NODE_11_length_172575_cov_205.001780_129979_128156	129979	128156	-	Glutaminase (EC 3.5.1.2)	FIG00001174
NODE_11_length_172575_cov_205.001780_130119_132089	130119	132089	+	1-deoxy-D-xylulose 5-phosphate synthase (EC 2.2.1.7)	FIG00000343
NODE_11_length_172575_cov_205.001780_133691_132096	133691	132096	-	Myosin-crossreactive antigen	FIG00744884
NODE_11_length_172575_cov_205.001780_134026_133904	134026	133904	-	hypothetical protein
NODE_11_length_172575_cov_205.001780_134019_134732	134019	134732	+	oxetanocin A resistance protein	FIG01321888
NODE_11_length_172575_cov_205.001780_136171_134735	136171	134735	-	Glucose/mannose:H+ symporter GlcP	FIG00435857
NODE_11_length_172575_cov_205.001780_137282_136266	137282	136266	-	Vitamin B12 ABC transporter, B12-binding component BtuF	FIG00016684
NODE_11_length_172575_cov_205.001780_139489_137384	139489	137384	-	Enoyl-CoA hydratase (EC 4.2.1.17) / 3-hydroxyacyl-CoA dehydrogenase (EC 1.1.1.35) / 3-hydroxybutyryl-CoA epimerase (EC 5.1.2.3)	FIG01303839
NODE_11_length_172575_cov_205.001780_140716_139490	140716	139490	-	3-ketoacyl-CoA thiolase (EC 2.3.1.16)	FIG00123196
NODE_11_length_172575_cov_205.001780_142079_140838	142079	140838	-	Ribonuclease D (EC 3.1.26.3)	FIG00000804
NODE_11_length_172575_cov_205.001780_144516_143107	144516	143107	-	Wax ester synthase/acyl-CoA:diacylglycerol acyltransferase	FIG01964059
NODE_11_length_172575_cov_205.001780_144605_145864	144605	145864	+	LipO	FIG01744409
NODE_11_length_172575_cov_205.001780_146391_145861	146391	145861	-	Uncharacterized protein Q1 colocalized with Q	FIG00004682
NODE_11_length_172575_cov_205.001780_146579_147646	146579	147646	+	Uroporphyrinogen III decarboxylase (EC 4.1.1.37)	FIG00000428
NODE_11_length_172575_cov_205.001780_147643_149007	147643	149007	+	Protoporphyrinogen IX oxidase, aerobic, HemY (EC 1.3.3.4)	FIG00068302
NODE_11_length_172575_cov_205.001780_149012_149707	149012	149707	+	Hemoprotein HemQ, essential component of heme biosynthetic pathway in Gram-positive bacteria	FIG00003629
NODE_11_length_172575_cov_205.001780_149834_152131	149834	152131	+	Anaerobic dimethyl sulfoxide reductase chain A (EC 1.8.5.3)	FIG00002403
NODE_11_length_172575_cov_205.001780_152168_152518	152168	152518	+	Transcriptional regulator, GntR family	FIG00621925
NODE_11_length_172575_cov_205.001780_152515_153519	152515	153519	+	hypothetical protein
NODE_11_length_172575_cov_205.001780_154489_154154	154489	154154	-	Transcriptional regulator, PadR family	FIG00002474
NODE_11_length_172575_cov_205.001780_155093_154653	155093	154653	-	Peptide methionine sulfoxide reductase MsrB (EC 1.8.4.12)	FIG00380575
NODE_11_length_172575_cov_205.001780_156378_155125	156378	155125	-	Putative membrane protein Q2 colocalized with Q	FIG00010003
NODE_11_length_172575_cov_205.001780_158005_156431	158005	156431	-	Secreted protease	FIG00863727
NODE_11_length_172575_cov_205.001780_158790_158002	158790	158002	-	5-amino-6-(5-phosphoribosylamino)uracil reductase (EC 1.1.1.193) homolog	FIG00995439
NODE_11_length_172575_cov_205.001780_158813_159826	158813	159826	+	ATPase, AFG1 family	FIG00001710
NODE_11_length_172575_cov_205.001780_160385_159855	160385	159855	-	FIG00820775: hypothetical protein	FIG00820774
NODE_11_length_172575_cov_205.001780_161651_160449	161651	160449	-	Membrane protein mosC	FIG00823950
NODE_11_length_172575_cov_205.001780_161659_163095	161659	163095	+	Beta-glucosidase (EC 3.2.1.21)	FIG00001469
NODE_11_length_172575_cov_205.001780_163360_163286	163360	163286	-	tRNA-Val-GAC
NODE_11_length_172575_cov_205.001780_163495_163420	163495	163420	-	tRNA-Gly-GCC
NODE_11_length_172575_cov_205.001780_163615_163541	163615	163541	-	tRNA-Val-GAC
NODE_11_length_172575_cov_205.001780_163687_163617	163687	163617	-	tRNA-Cys-GCA
NODE_11_length_172575_cov_205.001780_163785_163710	163785	163710	-	tRNA-Gly-GCC
NODE_11_length_172575_cov_205.001780_164260_164331	164260	164331	+	tRNA-Val-CAC
NODE_11_length_172575_cov_205.001780_164978_164412	164978	164412	-	LpqG
NODE_11_length_172575_cov_205.001780_165238_165762	165238	165762	+	FIG00998039: hypothetical protein	FIG00998038
NODE_11_length_172575_cov_205.001780_165873_167924	165873	167924	+	Threonyl-tRNA synthetase (EC 6.1.1.3)	FIG00000101
NODE_11_length_172575_cov_205.001780_167921_168481	167921	168481	+	FIG049476: HIT family protein	FIG00049476
NODE_11_length_172575_cov_205.001780_168576_169262	168576	169262	+	CDP-diacylglycerol--glycerol-3-phosphate 3-phosphatidyltransferase (EC 2.7.8.5)	FIG00001550
NODE_11_length_172575_cov_205.001780_169259_170164	169259	170164	+	Lauroyl/myristoyl acyltransferase involved in lipid A biosynthesis (Lauroyl/myristoyl acyltransferase)	FIG00006567
NODE_11_length_172575_cov_205.001780_170161_171288	170161	171288	+	Phosphatidylinositol alpha-mannosyltransferase (EC 2.4.1.57)	FIG00005657
NODE_11_length_172575_cov_205.001780_171300_172301	171300	172301	+	FIG019327: Probable conserved membrane protein	FIG01962696
NODE_12_length_165521_cov_205.208786_301_134	301	134	-	hypothetical protein
NODE_12_length_165521_cov_205.208786_895_398	895	398	-	FIG00820161: hypothetical protein	FIG00820156
NODE_12_length_165521_cov_205.208786_1649_987	1649	987	-	Transcriptional regulator, IclR family	FIG00022569
NODE_12_length_165521_cov_205.208786_1865_1719	1865	1719	-	hypothetical protein
NODE_12_length_165521_cov_205.208786_1809_3242	1809	3242	+	3-isopropylmalate dehydratase large subunit (EC 4.2.1.33)	FIG00000280
NODE_12_length_165521_cov_205.208786_3269_3880	3269	3880	+	3-isopropylmalate dehydratase small subunit (EC 4.2.1.33)	FIG00000282
NODE_12_length_165521_cov_205.208786_4037_4765	4037	4765	+	DNA-binding protein HU / low-complexity, AKP-rich domain	FIG01296719
NODE_12_length_165521_cov_205.208786_5548_4853	5548	4853	-	Hydrolase MutT1 (EC 3.6.1.-)	FIG00544763
NODE_12_length_165521_cov_205.208786_8069_5850	8069	5850	-	Polyphosphate kinase (EC 2.7.4.1)	FIG00000504
NODE_12_length_165521_cov_205.208786_8843_8127	8843	8127	-	2-phospho-L-lactate guanylyltransferase (EC 2.7.7.68)	FIG01121259
NODE_12_length_165521_cov_205.208786_8808_8927	8808	8927	+	hypothetical protein
NODE_12_length_165521_cov_205.208786_8997_9995	8997	9995	+	Glycerol-3-phosphate dehydrogenase [NAD(P)+] (EC 1.1.1.94)	FIG00000309
NODE_12_length_165521_cov_205.208786_10077_11183	10077	11183	+	D-alanine--D-alanine ligase (EC 6.3.2.4)	FIG00000350
NODE_12_length_165521_cov_205.208786_11819_11232	11819	11232	-	hypothetical protein
NODE_12_length_165521_cov_205.208786_12069_11821	12069	11821	-	Transcriptional regulator, AsnC family	FIG01956023
NODE_12_length_165521_cov_205.208786_12304_13269	12304	13269	+	Thiamine-monophosphate kinase (EC 2.7.4.16)	FIG00000570
NODE_12_length_165521_cov_205.208786_13279_13800	13279	13800	+	Carbonic anhydrase (EC 4.2.1.1)	FIG00023019
NODE_12_length_165521_cov_205.208786_13800_14477	13800	14477	+	Uracil-DNA glycosylase, family 1	FIG00000538
NODE_12_length_165521_cov_205.208786_14503_14712	14503	14712	+	hypothetical protein
NODE_12_length_165521_cov_205.208786_15600_14740	15600	14740	-	Enoyl-CoA hydratase (EC 4.2.1.17)	FIG00033206
NODE_12_length_165521_cov_205.208786_15890_15699	15890	15699	-	LSU ribosomal protein L28p
NODE_12_length_165521_cov_205.208786_16204_17853	16204	17853	+	Dihydroxyacetone kinase family protein	FIG00042616
NODE_12_length_165521_cov_205.208786_17894_20149	17894	20149	+	ATP-dependent DNA helicase RecG (EC 3.6.1.-)
NODE_12_length_165521_cov_205.208786_20359_23766	20359	23766	+	Pyruvate carboxylase (EC 6.4.1.1)	FIG00001308
NODE_12_length_165521_cov_205.208786_23833_24360	23833	24360	+	Ribosomal RNA small subunit methyltransferase D (EC 2.1.1.-)	FIG00005547
NODE_12_length_165521_cov_205.208786_24393_24851	24393	24851	+	Phosphopantetheine adenylyltransferase (EC 2.7.7.3)	FIG00000261
NODE_12_length_165521_cov_205.208786_24968_25723	24968	25723	+	Cell division initiation protein	FIG00534428
NODE_12_length_165521_cov_205.208786_25880_26446	25880	26446	+	COG1399 protein, clustered with ribosomal protein L32p	FIG01269488
NODE_12_length_165521_cov_205.208786_26449_26631	26449	26631	+	LSU ribosomal protein L32p
NODE_12_length_165521_cov_205.208786_26723_27418	26723	27418	+	Ribonuclease III (EC 3.1.26.3)	FIG00000208
NODE_12_length_165521_cov_205.208786_29717_28245	29717	28245	-	Predicted transcriptional regulator of pyridoxine metabolism	FIG00008736
NODE_12_length_165521_cov_205.208786_29796_30455	29796	30455	+	FIG01001659: hypothetical protein	FIG01001653
NODE_12_length_165521_cov_205.208786_30801_32501	30801	32501	+	Potassium-transporting ATPase A chain (EC 3.6.3.12) (TC 3.A.3.7.1)	FIG00002960
NODE_12_length_165521_cov_205.208786_32528_34624	32528	34624	+	Potassium-transporting ATPase B chain (EC 3.6.3.12) (TC 3.A.3.7.1)	FIG00046742
NODE_12_length_165521_cov_205.208786_34632_35282	34632	35282	+	Potassium-transporting ATPase C chain (EC 3.6.3.12) (TC 3.A.3.7.1)	FIG00007507
NODE_12_length_165521_cov_205.208786_35290_37833	35290	37833	+	Osmosensitive K+ channel histidine kinase KdpD (EC 2.7.3.-)	FIG00000846
NODE_12_length_165521_cov_205.208786_37830_38510	37830	38510	+	DNA-binding response regulator KdpE
NODE_12_length_165521_cov_205.208786_38569_40011	38569	40011	+	Amino-acid carrier protein AlsT	FIG01317592
NODE_12_length_165521_cov_205.208786_39986_40438	39986	40438	+	FIG00997866: hypothetical protein	FIG01769280
NODE_12_length_165521_cov_205.208786_41793_40492	41793	40492	-	HNH endonuclease domain protein	FIG00820829
NODE_12_length_165521_cov_205.208786_42538_42410	42538	42410	-	hypothetical protein
NODE_12_length_165521_cov_205.208786_42544_43641	42544	43641	+	FIG00997081: hypothetical protein	FIG00997079
NODE_12_length_165521_cov_205.208786_43650_43931	43650	43931	+	Acylphosphate phosphohydrolase (EC 3.6.1.7), putative	FIG00614545
NODE_12_length_165521_cov_205.208786_43954_47556	43954	47556	+	Chromosome partition protein smc	FIG00026918
NODE_12_length_165521_cov_205.208786_47624_48157	47624	48157	+	Glutathione peroxidase family protein	FIG00021745
NODE_12_length_165521_cov_205.208786_48274_49767	48274	49767	+	Signal recognition particle receptor protein FtsY (=alpha subunit) (TC 3.A.5.1.1)	FIG00000095
NODE_12_length_165521_cov_205.208786_50004_51377	50004	51377	+	Ammonium transporter	FIG00004764
NODE_12_length_165521_cov_205.208786_51381_51719	51381	51719	+	Nitrogen regulatory protein P-II	FIG00005111
NODE_12_length_165521_cov_205.208786_51709_54246	51709	54246	+	[Protein-PII] uridylyltransferase (EC 2.7.7.59)	FIG00002864
NODE_12_length_165521_cov_205.208786_54371_55951	54371	55951	+	Signal recognition particle, subunit Ffh SRP54 (TC 3.A.5.1.1)	FIG00000113
NODE_12_length_165521_cov_205.208786_55958_57052	55958	57052	+	Aminopeptidase YpdF (MP-, MA-, MS-, AP-, NP- specific)	FIG00135469
NODE_12_length_165521_cov_205.208786_58210_57224	58210	57224	-	hypothetical protein
NODE_12_length_165521_cov_205.208786_58363_58683	58363	58683	+	hypothetical protein
NODE_12_length_165521_cov_205.208786_58807_59688	58807	59688	+	Inner membrane protein translocase component YidC, long form	FIG00002818
NODE_12_length_165521_cov_205.208786_60417_59710	60417	59710	-	hypothetical protein
NODE_12_length_165521_cov_205.208786_61382_60447	61382	60447	-	Aldo-keto reductase	FIG00639501
NODE_12_length_165521_cov_205.208786_61454_62062	61454	62062	+	Transcriptional regulator, TetR family
NODE_12_length_165521_cov_205.208786_62167_62083	62167	62083	-	tRNA-Leu-TAG
NODE_12_length_165521_cov_205.208786_62910_62245	62910	62245	-	FIG00994687: hypothetical protein	FIG00994685
NODE_12_length_165521_cov_205.208786_63355_72654	63355	72654	+	[Acyl-carrier-protein] acetyl transferase of FASI (EC 2.3.1.38) / Enoyl-[acyl-carrier-protein] reductase of FASI (EC 1.3.1.9) / 3-hydroxypalmitoyl-[acyl-carrier-protein] dehydratase of FASI (EC 4.2.1.61) / [Acyl-carrier-protein] malonyl transferase of FASI (EC 2.3.1.39) / [Acyl-carrier-protein] palmitoyl transferase of FASI (EC 2.3.1.-) / Acyl carrier protein of FASI / 3-oxoacyl-[acyl-carrier-pro…	FIG01318712
NODE_12_length_165521_cov_205.208786_72651_73067	72651	73067	+	Holo-[acyl-carrier protein] synthase (EC 2.7.8.7)	FIG00000540
NODE_12_length_165521_cov_205.208786_73832_73179	73832	73179	-	Transcriptional regulator, TetR family	FIG01964694
NODE_12_length_165521_cov_205.208786_74728_73940	74728	73940	-	probable ABC drug resistance transporter, permease component	FIG01000829
NODE_12_length_165521_cov_205.208786_75678_74725	75678	74725	-	Methionine ABC transporter ATP-binding protein	FIG00006151
NODE_12_length_165521_cov_205.208786_75789_76550	75789	76550	+	Transcriptional regulator, TetR family
NODE_12_length_165521_cov_205.208786_76552_78258	76552	78258	+	possible helicase	FIG00745727
NODE_12_length_165521_cov_205.208786_78339_79706	78339	79706	+	Catalyzes the cleavage of p-aminobenzoyl-glutamate to p-aminobenzoate and glutamate, subunit A	FIG00001384
NODE_12_length_165521_cov_205.208786_80188_79718	80188	79718	-	Thiol peroxidase, Bcp-type (EC 1.11.1.15)	FIG00132548
NODE_12_length_165521_cov_205.208786_80333_80554	80333	80554	+	Putative membrane protein
NODE_12_length_165521_cov_205.208786_80769_80694	80769	80694	-	tRNA-Lys-CTT
NODE_12_length_165521_cov_205.208786_80877_80805	80877	80805	-	tRNA-Lys-CTT
NODE_12_length_165521_cov_205.208786_81150_82394	81150	82394	+	FIG00545237: hypothetical protein	FIG01220847
NODE_12_length_165521_cov_205.208786_82447_82674	82447	82674	+	hypothetical protein
NODE_12_length_165521_cov_205.208786_82923_82807	82923	82807	-	hypothetical protein
NODE_12_length_165521_cov_205.208786_83399_83324	83399	83324	-	tRNA-His-GTG
NODE_12_length_165521_cov_205.208786_84049_83483	84049	83483	-	3'-to-5' oligoribonuclease (orn)	FIG00001097
NODE_12_length_165521_cov_205.208786_84124_85770	84124	85770	+	ATPase component BioM of energizing module of biotin ECF transporter	FIG00040248
NODE_12_length_165521_cov_205.208786_86908_85790	86908	85790	-	Alcohol dehydrogenase (EC 1.1.1.1)	FIG01007502
NODE_12_length_165521_cov_205.208786_88349_87006	88349	87006	-	Diaminopimelate decarboxylase (EC 4.1.1.20)	FIG00138250
NODE_12_length_165521_cov_205.208786_89293_88490	89293	88490	-	Short-chain dehydrogenase/reductase SDR	FIG00440067
NODE_12_length_165521_cov_205.208786_91369_89339	91369	89339	-	2,4-dienoyl-CoA reductase [NADPH] (EC 1.3.1.34)	FIG00517072
NODE_12_length_165521_cov_205.208786_91943_91389	91943	91389	-	Transcriptional regulator, PadR family	FIG00002474
NODE_12_length_165521_cov_205.208786_92175_92044	92175	92044	-	hypothetical protein
NODE_12_length_165521_cov_205.208786_93911_92223	93911	92223	-	sodium-solute symporter, putative	FIG01964155
NODE_12_length_165521_cov_205.208786_94490_95836	94490	95836	+	Permease	FIG00946336
NODE_12_length_165521_cov_205.208786_96724_95897	96724	95897	-	TesB-like acyl-CoA thioesterase 2	FIG00149128
NODE_12_length_165521_cov_205.208786_96856_97383	96856	97383	+	Transcriptional regulator, TetR family
NODE_12_length_165521_cov_205.208786_98236_97391	98236	97391	-	Epoxide hydrolase (EC 3.3.2.9)	FIG00009455
NODE_12_length_165521_cov_205.208786_98887_98258	98887	98258	-	Transcriptional regulator, TetR family
NODE_12_length_165521_cov_205.208786_99039_100124	99039	100124	+	Flavodoxin reductases (ferredoxin-NADPH reductases) family 1	FIG01281286
NODE_12_length_165521_cov_205.208786_100158_101342	100158	101342	+	POSSIBLE LINOLEOYL-CoA DESATURASE (DELTA(6)-DESATURASE)	FIG00539310
NODE_12_length_165521_cov_205.208786_101339_101569	101339	101569	+	FIG00999565: hypothetical protein	FIG00999563
NODE_12_length_165521_cov_205.208786_102984_101638	102984	101638	-	NADP-specific glutamate dehydrogenase (EC 1.4.1.4)	FIG00129130
NODE_12_length_165521_cov_205.208786_103504_104766	103504	104766	+	hypothetical protein
NODE_12_length_165521_cov_205.208786_105109_105864	105109	105864	+	possible lipase
NODE_12_length_165521_cov_205.208786_105970_105894	105970	105894	-	tRNA-Arg-TCT
NODE_12_length_165521_cov_205.208786_106942_106019	106942	106019	-	Transcription regulator in CO-DH cluster	FIG00028984
NODE_12_length_165521_cov_205.208786_107064_108188	107064	108188	+	Xanthine and CO dehydrogenases maturation factor, XdhC/CoxF family	FIG00001518
NODE_12_length_165521_cov_205.208786_108295_109179	108295	109179	+	Carbon monoxide dehydrogenase medium chain (EC 1.2.99.2)	FIG00513859
NODE_12_length_165521_cov_205.208786_109181_109678	109181	109678	+	Carbon monoxide dehydrogenase small chain (EC 1.2.99.2)	FIG00525841
NODE_12_length_165521_cov_205.208786_109675_112071	109675	112071	+	Carbon monoxide dehydrogenase form I, large chain (EC 1.2.99.2)	FIG01304852
NODE_12_length_165521_cov_205.208786_112085_112969	112085	112969	+	Aerobic carbon monoxide dehydrogenase molybdenum cofactor insertion protein CoxF	FIG01306634
NODE_12_length_165521_cov_205.208786_112960_113550	112960	113550	+	CTP:molybdopterin cytidylyltransferase
NODE_12_length_165521_cov_205.208786_113547_114446	113547	114446	+	carbon monoxide dehydrogenase D protein	FIG00029116
NODE_12_length_165521_cov_205.208786_114457_115122	114457	115122	+	carbon monoxide dehydrogenase G protein	FIG00001673
NODE_12_length_165521_cov_205.208786_115119_116420	115119	116420	+	carbon monoxide dehydrogenase E protein	FIG00137553
NODE_12_length_165521_cov_205.208786_116413_118431	116413	118431	+	Copper resistance protein D	FIG00001556
NODE_12_length_165521_cov_205.208786_118623_119102	118623	119102	+	Single-strand DNA binding protein	FIG00820266
NODE_12_length_165521_cov_205.208786_119202_120344	119202	120344	+	hypothetical protein
NODE_12_length_165521_cov_205.208786_120842_120627	120842	120627	-	hypothetical protein
NODE_12_length_165521_cov_205.208786_120828_122471	120828	122471	+	ABC transporter ATP-binding protein	FIG01966715
NODE_12_length_165521_cov_205.208786_122476_122898	122476	122898	+	Thioesterase in siderophore biosynthesis gene cluster	FIG01127936
NODE_12_length_165521_cov_205.208786_123032_127885	123032	127885	+	NAD-specific glutamate dehydrogenase (EC 1.4.1.2), large form	FIG00003209
NODE_12_length_165521_cov_205.208786_127882_128349	127882	128349	+	FIG00823160: hypothetical protein	FIG00823158
NODE_12_length_165521_cov_205.208786_128342_129022	128342	129022	+	FIG00820499: hypothetical protein	FIG00820498
NODE_12_length_165521_cov_205.208786_129557_129030	129557	129030	-	hypothetical protein
NODE_12_length_165521_cov_205.208786_130223_129636	130223	129636	-	Transcriptional regulator, TetR family
NODE_12_length_165521_cov_205.208786_131440_130220	131440	130220	-	putative cytochrome P450 hydroxylase	FIG00032437
NODE_12_length_165521_cov_205.208786_132452_131511	132452	131511	-	3-carboxyethylcatechol 2,3-dioxygenase (EC 1.13.11.16)
NODE_12_length_165521_cov_205.208786_133332_132469	133332	132469	-	2-hydroxymuconic semialdehyde hydrolase (EC 3.7.1.9)
NODE_12_length_165521_cov_205.208786_135068_133344	135068	133344	-	3-(3-hydroxy-phenyl)propionate hydroxylase (EC 1.14.13.-)	FIG00138127
NODE_12_length_165521_cov_205.208786_135988_135275	135988	135275	-	Transcriptional regulator, IclR family	FIG00022569
NODE_12_length_165521_cov_205.208786_137217_136081	137217	136081	-	hypothetical protein
NODE_12_length_165521_cov_205.208786_137997_137224	137997	137224	-	3-alpha-(or 20-beta)-hydroxysteroid dehydrogenase (EC 1.1.1.53)	FIG01323576
NODE_12_length_165521_cov_205.208786_139715_138024	139715	138024	-	3-oxosteroid 1-dehydrogenase (EC 1.3.99.4)	FIG01318047
NODE_12_length_165521_cov_205.208786_139668_139802	139668	139802	+	hypothetical protein
NODE_12_length_165521_cov_205.208786_141451_139847	141451	139847	-	Alpha-glucosidase (EC 3.2.1.20)	FIG00745599
NODE_12_length_165521_cov_205.208786_141978_141550	141978	141550	-	Hemoglobin-like protein HbO	FIG00001245
NODE_12_length_165521_cov_205.208786_142133_142798	142133	142798	+	HNH endonuclease family protein	FIG00017582
NODE_12_length_165521_cov_205.208786_142860_143108	142860	143108	+	FIG00861591: hypothetical protein	FIG00861590
NODE_12_length_165521_cov_205.208786_143095_143571	143095	143571	+	FIG00820014: hypothetical protein	FIG00820011
NODE_12_length_165521_cov_205.208786_146226_143641	146226	143641	-	Membrane alanine aminopeptidase N (EC 3.4.11.2)	FIG00000714
NODE_12_length_165521_cov_205.208786_147600_146359	147600	146359	-	Anthranilate dioxygenase reductase	FIG01955514
NODE_12_length_165521_cov_205.208786_147765_148403	147765	148403	+	FIG00820885: hypothetical protein	FIG01121570
NODE_12_length_165521_cov_205.208786_148482_148964	148482	148964	+	Ribose 5-phosphate isomerase B (EC 5.3.1.6) / Galactose 6-phosphate isomerase	FIG00135914
NODE_12_length_165521_cov_205.208786_149039_149770	149039	149770	+	Formamidopyrimidine-DNA glycosylase (EC 3.2.2.23)	FIG00035634
NODE_12_length_165521_cov_205.208786_150576_149767	150576	149767	-	FIG00997919: hypothetical protein	FIG00544575
NODE_12_length_165521_cov_205.208786_150630_151937	150630	151937	+	DNA polymerase IV (EC 2.7.7.7)	FIG00023943
NODE_12_length_165521_cov_205.208786_153088_151955	153088	151955	-	2-nitropropane dioxygenase (EC 1.13.11.32)	FIG01304356
NODE_12_length_165521_cov_205.208786_153137_153295	153137	153295	+	hypothetical protein
NODE_12_length_165521_cov_205.208786_153357_153284	153357	153284	-	tRNA-Gly-TCC
NODE_12_length_165521_cov_205.208786_153497_153573	153497	153573	+	tRNA-Pro-TGG
NODE_12_length_165521_cov_205.208786_153657_155027	153657	155027	+	Cell division trigger factor (EC 5.2.1.8)	FIG00000286
NODE_12_length_165521_cov_205.208786_155218_155766	155218	155766	+	ATP-dependent Clp protease proteolytic subunit (EC 3.4.21.92)	FIG00000028
NODE_12_length_165521_cov_205.208786_155816_156487	155816	156487	+	ATP-dependent Clp protease proteolytic subunit (EC 3.4.21.92)	FIG00000028
NODE_12_length_165521_cov_205.208786_156776_158053	156776	158053	+	ATP-dependent Clp protease ATP-binding subunit ClpX	FIG00000241
NODE_12_length_165521_cov_205.208786_158749_158114	158749	158114	-	Transcriptional regulator, TetR family
NODE_12_length_165521_cov_205.208786_158817_160022	158817	160022	+	secretory lipase	FIG01002026
NODE_12_length_165521_cov_205.208786_160477_160019	160477	160019	-	hypothetical protein
NODE_12_length_165521_cov_205.208786_161383_160559	161383	160559	-	Formate dehydrogenase chain D (EC 1.2.1.2)	FIG00000529
NODE_12_length_165521_cov_205.208786_161626_161384	161626	161384	-	Putative formate dehydrogenase oxidoreductase protein	FIG00001215
NODE_12_length_165521_cov_205.208786_161781_162794	161781	162794	+	possible ABC Fe(3+) transporter, periplasmic binding protein	FIG00994038
NODE_12_length_165521_cov_205.208786_162832_163419	162832	163419	+	possible puromycin N-acetyltransferase	FIG01425388
NODE_12_length_165521_cov_205.208786_163456_165495	163456	165495	+	prolyl oligopeptidase family protein [imported], putative	FIG00998995
NODE_13_length_150391_cov_202.920312_225_713	225	713	+	Dihydrolipoamide acyltransferase component of branched-chain alpha-keto acid dehydrogenase complex (EC 2.3.1.168)	FIG01304883
NODE_13_length_150391_cov_202.920312_742_855	742	855	+	hypothetical protein
NODE_13_length_150391_cov_202.920312_822_1715	822	1715	+	Cell division inhibitor	FIG00002048
NODE_13_length_150391_cov_202.920312_1727_2500	1727	2500	+	Octanoate-[acyl-carrier-protein]-protein-N-octanoyltransferase	FIG00000528
NODE_13_length_150391_cov_202.920312_2553_3569	2553	3569	+	Lipoate synthase	FIG00000362
NODE_13_length_150391_cov_202.920312_3630_4385	3630	4385	+	Transmembrane protein MT2276, clustered with lipoate gene	FIG00006368
NODE_13_length_150391_cov_202.920312_4945_4481	4945	4481	-	FIG00999084: hypothetical protein	FIG00999083
NODE_13_length_150391_cov_202.920312_5206_6642	5206	6642	+	Glutamine synthetase type I (EC 6.3.1.2)	FIG00134889
NODE_13_length_150391_cov_202.920312_6823_7860	6823	7860	+	3-oxoacyl-[acyl-carrier-protein] synthase, KASIII (EC 2.3.1.180)	FIG00015100
NODE_13_length_150391_cov_202.920312_8437_7937	8437	7937	-	putative secreted protein
NODE_13_length_150391_cov_202.920312_9128_8826	9128	8826	-	FIG00350640: hypothetical protein	FIG01429358
NODE_13_length_150391_cov_202.920312_10353_9244	10353	9244	-	Alkanesulfonate monooxygenase (EC 1.14.14.5)	FIG00113730
NODE_13_length_150391_cov_202.920312_11198_10350	11198	10350	-	Hydroxyethylthiazole kinase (EC 2.7.1.50)	FIG00000957
NODE_13_length_150391_cov_202.920312_12160_11258	12160	11258	-	Thiosulfate sulfurtransferase, rhodanese (EC 2.8.1.1)	FIG00004487
NODE_13_length_150391_cov_202.920312_12280_12966	12280	12966	+	Propionate catabolism operon transcriptional regulator of GntR family [predicted]	FIG00092459
NODE_13_length_150391_cov_202.920312_13228_14328	13228	14328	+	iron(III) ABC transporter, solute-binding protein
NODE_13_length_150391_cov_202.920312_14369_15370	14369	15370	+	Vitamin B12 ABC transporter, permease component BtuC	FIG00003124
NODE_13_length_150391_cov_202.920312_15411_16148	15411	16148	+	iron(III) ABC transporter, ATP-binding protein
NODE_13_length_150391_cov_202.920312_16145_16780	16145	16780	+	FIG00986145: hypothetical protein	FIG00986144
NODE_13_length_150391_cov_202.920312_16777_17457	16777	17457	+	FIG00984976: hypothetical protein	FIG00984973
NODE_13_length_150391_cov_202.920312_18038_17538	18038	17538	-	FIG00986014: hypothetical protein	FIG00986013
NODE_13_length_150391_cov_202.920312_21013_18053	21013	18053	-	Glutamate-ammonia-ligase adenylyltransferase (EC 2.7.7.42)	FIG00006278
NODE_13_length_150391_cov_202.920312_22505_21165	22505	21165	-	Glutamine synthetase type I (EC 6.3.1.2)	FIG00134889
NODE_13_length_150391_cov_202.920312_24144_22573	24144	22573	-	probable exported protease [EC:3.4.-.-]	FIG01370638
NODE_13_length_150391_cov_202.920312_24334_25173	24334	25173	+	3-methyl-2-oxobutanoate hydroxymethyltransferase (EC 2.1.2.11)	FIG00000364
NODE_13_length_150391_cov_202.920312_25298_25759	25298	25759	+	hypothetical protein
NODE_13_length_150391_cov_202.920312_25763_26719	25763	26719	+	Proline iminopeptidase (EC 3.4.11.5)	FIG00000951
NODE_13_length_150391_cov_202.920312_26765_27661	26765	27661	+	Adenylate cyclase (EC 4.6.1.1)	FIG00001294
NODE_13_length_150391_cov_202.920312_27964_27737	27964	27737	-	hypothetical protein
NODE_13_length_150391_cov_202.920312_28000_28236	28000	28236	+	hypothetical protein
NODE_13_length_150391_cov_202.920312_28800_29327	28800	29327	+	FIG00997509: hypothetical protein	FIG00997508
NODE_13_length_150391_cov_202.920312_29360_30586	29360	30586	+	Arsenic efflux pump protein	FIG00081580
NODE_13_length_150391_cov_202.920312_31978_30593	31978	30593	-	Proton/glutamate symport protein @ Sodium/glutamate symport protein	FIG00008055
NODE_13_length_150391_cov_202.920312_32269_32748	32269	32748	+	hypothetical protein
NODE_13_length_150391_cov_202.920312_33859_32726	33859	32726	-	FIG006762: Phosphoglycerate mutase family	FIG00006762
NODE_13_length_150391_cov_202.920312_34593_33856	34593	33856	-	FIG137478: Hypothetical protein	FIG00493361
NODE_13_length_150391_cov_202.920312_35865_34717	35865	34717	-	FIG137478: Hypothetical protein YbgI	FIG01264307
NODE_13_length_150391_cov_202.920312_36908_35862	36908	35862	-	L-threonine 3-O-phosphate decarboxylase (EC 4.1.1.81)	FIG00000863
NODE_13_length_150391_cov_202.920312_36972_37649	36972	37649	+	Phosphoglycolate phosphatase (EC 3.1.3.18)	FIG00003555
NODE_13_length_150391_cov_202.920312_37657_38112	37657	38112	+	Low molecular weight protein tyrosine phosphatase (EC 3.1.3.48)	FIG00059124
NODE_13_length_150391_cov_202.920312_38142_39110	38142	39110	+	Cytochrome oxidase biogenesis protein Surf1, facilitates heme A insertion	FIG00018846
NODE_13_length_150391_cov_202.920312_39401_39126	39401	39126	-	Uncharacterized conserved protein
NODE_13_length_150391_cov_202.920312_40276_39398	40276	39398	-	Adenosylcobinamide-phosphate synthase (EC 6.3.1.10)	FIG00000689
NODE_13_length_150391_cov_202.920312_41996_40431	41996	40431	-	Spermidine synthase (EC 2.5.1.16)	FIG00000642
NODE_13_length_150391_cov_202.920312_42463_41993	42463	41993	-	PROBABLE CONSERVED INTEGRAL MEMBRANE PROTEIN
NODE_13_length_150391_cov_202.920312_42888_42496	42888	42496	-	Uncharacterized protein Rv2599/MT2674 precursor
NODE_13_length_150391_cov_202.920312_43400_42897	43400	42897	-	FIG00993990: hypothetical protein	FIG00820419
NODE_13_length_150391_cov_202.920312_43993_43397	43993	43397	-	hypothetical protein
NODE_13_length_150391_cov_202.920312_44128_44874	44128	44874	+	FIG00997910: hypothetical protein	FIG00997909
NODE_13_length_150391_cov_202.920312_45396_44851	45396	44851	-	Phage protein
NODE_13_length_150391_cov_202.920312_45578_45507	45578	45507	-	tRNA-Val-TAC
NODE_13_length_150391_cov_202.920312_46064_45612	46064	45612	-	Alkyl hydroperoxide reductase subunit C-like protein	FIG01258694
NODE_13_length_150391_cov_202.920312_46584_46162	46584	46162	-	FIG00819990: hypothetical protein	FIG00819989
NODE_13_length_150391_cov_202.920312_46924_49830	46924	49830	+	Pyruvate dehydrogenase E1 component (EC 1.2.4.1)	FIG00137886
NODE_13_length_150391_cov_202.920312_49929_51278	49929	51278	+	Regulator of polyketide synthase expression	FIG00056421
NODE_13_length_150391_cov_202.920312_51451_52323	51451	52323	+	Malonyl CoA-acyl carrier protein transacylase (EC 2.3.1.39)	FIG00000319
NODE_13_length_150391_cov_202.920312_52414_52725	52414	52725	+	Acyl carrier protein	FIG00002328
NODE_13_length_150391_cov_202.920312_52733_53980	52733	53980	+	3-oxoacyl-[acyl-carrier-protein] synthase, KASII (EC 2.3.1.179)	FIG00002246
NODE_13_length_150391_cov_202.920312_54077_55510	54077	55510	+	Propionyl-CoA carboxylase beta chain (EC 6.4.1.3)	FIG01304918
NODE_13_length_150391_cov_202.920312_56246_55737	56246	55737	-	FIG00820627: hypothetical protein	FIG00448797
NODE_13_length_150391_cov_202.920312_57207_56386	57207	56386	-	Beta-lactamase class C and other penicillin binding proteins	FIG00000681
NODE_13_length_150391_cov_202.920312_58369_57242	58369	57242	-	Alcohol dehydrogenase (EC 1.1.1.1)	FIG01007502
NODE_13_length_150391_cov_202.920312_59833_58565	59833	58565	-	hypothetical protein
NODE_13_length_150391_cov_202.920312_60700_59975	60700	59975	-	Beta-lactamase (EC 3.5.2.6)	FIG00000747
NODE_13_length_150391_cov_202.920312_60629_60823	60629	60823	+	hypothetical protein
NODE_13_length_150391_cov_202.920312_61356_61283	61356	61283	-	tRNA-Met-CAT
NODE_13_length_150391_cov_202.920312_61522_62208	61522	62208	+	DNA polymerase III subunit epsilon
NODE_13_length_150391_cov_202.920312_62349_62274	62349	62274	-	tRNA-Asn-GTT
NODE_13_length_150391_cov_202.920312_62486_62734	62486	62734	+	FIG00999810: hypothetical protein	FIG00999809
NODE_13_length_150391_cov_202.920312_64686_62755	64686	62755	-	DNA primase (EC 2.7.7.-)	FIG00019251
NODE_13_length_150391_cov_202.920312_66054_64765	66054	64765	-	Deoxyguanosinetriphosphate triphosphohydrolase (EC 3.1.5.1)
NODE_13_length_150391_cov_202.920312_66770_66051	66770	66051	-	EpiH/GdmH-related protein	FIG01232609
NODE_13_length_150391_cov_202.920312_66814_68865	66814	68865	+	hypothetical protein
NODE_13_length_150391_cov_202.920312_70338_68947	70338	68947	-	Glycyl-tRNA synthetase (EC 6.1.1.14)	FIG00001189
NODE_13_length_150391_cov_202.920312_70537_70902	70537	70902	+	transcriptional regulator, ArsR family	FIG01319550
NODE_13_length_150391_cov_202.920312_70899_71345	70899	71345	+	Zinc uptake regulation protein ZUR	FIG00000479
NODE_13_length_150391_cov_202.920312_71570_72133	71570	72133	+	hypothetical protein
NODE_13_length_150391_cov_202.920312_72164_72724	72164	72724	+	hypothetical protein
NODE_13_length_150391_cov_202.920312_72721_73269	72721	73269	+	Signal peptidase I (EC 3.4.21.89)	FIG00000015
NODE_13_length_150391_cov_202.920312_73318_73884	73318	73884	+	hypothetical protein
NODE_13_length_150391_cov_202.920312_73890_75809	73890	75809	+	Signal peptidase I
NODE_13_length_150391_cov_202.920312_76337_75933	76337	75933	-	FIG025412: hypothetical protein	FIG00820410
NODE_13_length_150391_cov_202.920312_77137_76334	77137	76334	-	Undecaprenyl diphosphate synthase (EC 2.5.1.31)	FIG00000110
NODE_13_length_150391_cov_202.920312_77918_77103	77918	77103	-	DNA recombination and repair protein RecO	FIG00000315
NODE_13_length_150391_cov_202.920312_78041_79468	78041	79468	+	Asp-tRNAAsn/Glu-tRNAGln amidotransferase A subunit and related amidases	FIG00634208
NODE_13_length_150391_cov_202.920312_79472_80041	79472	80041	+	possible transcriptional regulator	FIG01235371
NODE_13_length_150391_cov_202.920312_80606_80076	80606	80076	-	hypothetical protein
NODE_13_length_150391_cov_202.920312_81679_80762	81679	80762	-	GTP-binding protein Era	FIG01304818
NODE_13_length_150391_cov_202.920312_83003_81681	83003	81681	-	Magnesium and cobalt efflux protein CorC	FIG00042627
NODE_13_length_150391_cov_202.920312_83570_83028	83570	83028	-	Metal-dependent hydrolase YbeY, involved in rRNA and/or ribosome maturation and assembly	FIG01954455
NODE_13_length_150391_cov_202.920312_84783_83629	84783	83629	-	Phosphate starvation-inducible protein PhoH, predicted ATPase	FIG00045341
NODE_13_length_150391_cov_202.920312_85474_84818	85474	84818	-	Transcriptional regulator, TetR family
NODE_13_length_150391_cov_202.920312_85610_87220	85610	87220	+	FIG00999744: hypothetical protein	FIG00999743
NODE_13_length_150391_cov_202.920312_87966_87211	87966	87211	-	FIG00996507: hypothetical protein	FIG00996505
NODE_13_length_150391_cov_202.920312_88820_88059	88820	88059	-	Ribosomal RNA small subunit methyltransferase E (EC 2.1.1.-)	FIG00000248
NODE_13_length_150391_cov_202.920312_89987_88836	89987	88836	-	Chaperone protein DnaJ	FIG00000070
NODE_13_length_150391_cov_202.920312_91130_90087	91130	90087	-	Heat-inducible transcription repressor HrcA	FIG00000544
NODE_13_length_150391_cov_202.920312_91352_91666	91352	91666	+	FIG00820394: hypothetical protein	FIG00820392
NODE_13_length_150391_cov_202.920312_92866_91679	92866	91679	-	Hypothetical radical SAM family enzyme in heat shock gene cluster, similarity with CPO of BS HemN-type	FIG00437313
NODE_13_length_150391_cov_202.920312_93260_94969	93260	94969	+	Ferredoxin--sulfite reductase, actinobacterial type (EC 1.8.7.1)	FIG00005903
NODE_13_length_150391_cov_202.920312_94933_95709	94933	95709	+	Phosphoadenylyl-sulfate reductase [thioredoxin] (EC 1.8.4.8) / Adenylyl-sulfate reductase [thioredoxin] (EC 1.8.4.10)	FIG01303877
NODE_13_length_150391_cov_202.920312_95706_96647	95706	96647	+	Sulfate adenylyltransferase subunit 2 (EC 2.7.7.4)	FIG00000728
NODE_13_length_150391_cov_202.920312_96650_97945	96650	97945	+	Sulfate adenylyltransferase subunit 1 (EC 2.7.7.4)	FIG00133143
NODE_13_length_150391_cov_202.920312_98019_98699	98019	98699	+	Sirohydrochlorin cobaltochelatase (EC 4.99.1.3)	FIG00003411
NODE_13_length_150391_cov_202.920312_98716_99501	98716	99501	+	hypothetical protein
NODE_13_length_150391_cov_202.920312_99716_99498	99716	99498	-	hypothetical protein
NODE_13_length_150391_cov_202.920312_99831_100346	99831	100346	+	NADH-FMN oxidoreductase
NODE_13_length_150391_cov_202.920312_100596_101711	100596	101711	+	beta-lactamase
NODE_13_length_150391_cov_202.920312_102728_101781	102728	101781	-	Sulfate and thiosulfate import ATP-binding protein CysA (EC 3.6.3.25)	FIG00000959
NODE_13_length_150391_cov_202.920312_103531_102725	103531	102725	-	Sulfate transport system permease protein CysW	FIG01272192
NODE_13_length_150391_cov_202.920312_104412_103528	104412	103528	-	Sulfate transport system permease protein CysT	FIG00018897
NODE_13_length_150391_cov_202.920312_105440_104409	105440	104409	-	Sulfate and thiosulfate binding protein CysP	FIG00001000
NODE_13_length_150391_cov_202.920312_105432_105875	105432	105875	+	hypothetical protein
NODE_13_length_150391_cov_202.920312_106108_105884	106108	105884	-	hypothetical protein
NODE_13_length_150391_cov_202.920312_107231_106203	107231	106203	-	Sulfate and thiosulfate binding protein CysP	FIG00001000
NODE_13_length_150391_cov_202.920312_107652_109619	107652	109619	+	Glucoamylase (EC 3.2.1.3)	FIG00012589
NODE_13_length_150391_cov_202.920312_109666_110043	109666	110043	+	Glyoxalase family protein
NODE_13_length_150391_cov_202.920312_110986_110054	110986	110054	-	FIG00994303: hypothetical protein	FIG00994302
NODE_13_length_150391_cov_202.920312_112876_111014	112876	111014	-	Translation elongation factor LepA	FIG00000165
NODE_13_length_150391_cov_202.920312_112973_113317	112973	113317	+	hypothetical protein
NODE_13_length_150391_cov_202.920312_113435_113986	113435	113986	+	RNA 3'-terminal phosphate cyclase (EC 6.5.1.4)	FIG00002119
NODE_13_length_150391_cov_202.920312_114818_114048	114818	114048	-	Aquaporin Z	FIG00008396
NODE_13_length_150391_cov_202.920312_115147_115407	115147	115407	+	SSU ribosomal protein S20p	FIG00000213
NODE_13_length_150391_cov_202.920312_116542_115565	116542	115565	-	DNA polymerase III delta subunit (EC 2.7.7.7)	FIG00106663
NODE_13_length_150391_cov_202.920312_118917_116539	118917	116539	-	DNA internalization-related competence protein ComEC/Rec2	FIG00006512
NODE_13_length_150391_cov_202.920312_119789_118914	119789	118914	-	comE operon protein 1, putative	FIG00996743
NODE_13_length_150391_cov_202.920312_120736_119858	120736	119858	-	Hypothetical protein DUF194, DegV family	FIG00005590
NODE_13_length_150391_cov_202.920312_121496_120741	121496	120741	-	FIG00821119: hypothetical protein	FIG00821116
NODE_13_length_150391_cov_202.920312_122268_121537	122268	121537	-	Phosphoglycerate mutase family
NODE_13_length_150391_cov_202.920312_122681_122265	122681	122265	-	Ribosomal silencing factor RsfA (former Iojap)	FIG00135315
NODE_13_length_150391_cov_202.920312_123380_122682	123380	122682	-	Nicotinate-nucleotide adenylyltransferase (EC 2.7.7.18)	FIG01279159
NODE_13_length_150391_cov_202.920312_124907_123459	124907	123459	-	carbon monoxide dehydrogenase E protein	FIG00137553
NODE_13_length_150391_cov_202.920312_125802_124921	125802	124921	-	MoxR-like ATPases	FIG01225784
NODE_13_length_150391_cov_202.920312_127105_125822	127105	125822	-	Gamma-glutamyl phosphate reductase (EC 1.2.1.41)	FIG00000365
NODE_13_length_150391_cov_202.920312_127177_128562	127177	128562	+	D-serine/D-alanine/glycine transporter	FIG00003984
NODE_13_length_150391_cov_202.920312_128603_129475	128603	129475	+	Ribokinase (EC 2.7.1.15)	FIG00028476
NODE_13_length_150391_cov_202.920312_129525_129980	129525	129980	+	Acetyltransferase (EC 2.3.1.-)
NODE_13_length_150391_cov_202.920312_130033_132141	130033	132141	+	ATP-dependent DNA helicase RecQ	FIG00000422
NODE_13_length_150391_cov_202.920312_132310_132801	132310	132801	+	L-2,4-diaminobutyric acid acetyltransferase (EC 2.3.1.-)	FIG00002647
NODE_13_length_150391_cov_202.920312_132815_134074	132815	134074	+	Diaminobutyrate-pyruvate aminotransferase (EC 2.6.1.46)	FIG01296669
NODE_13_length_150391_cov_202.920312_134118_134534	134118	134534	+	L-ectoine synthase (EC 4.2.1.-)	FIG00002871
NODE_13_length_150391_cov_202.920312_136512_134605	136512	134605	-	Putative membrane protein
NODE_13_length_150391_cov_202.920312_137126_136653	137126	136653	-	Glyoxalase family protein	FIG00007915
NODE_13_length_150391_cov_202.920312_137135_138010	137135	138010	+	NAD-dependent protein deacetylase of SIR2 family	FIG00008490
NODE_13_length_150391_cov_202.920312_139119_138019	139119	138019	-	Glutamate 5-kinase (EC 2.7.2.11)	FIG01961855
NODE_13_length_150391_cov_202.920312_140576_139116	140576	139116	-	GTP-binding protein Obg	FIG00000169
NODE_13_length_150391_cov_202.920312_140966_140769	140966	140769	-	LSU ribosomal protein L27p	FIG00000189
NODE_13_length_150391_cov_202.920312_141395_141084	141395	141084	-	LSU ribosomal protein L21p	FIG00000276
NODE_13_length_150391_cov_202.920312_144906_141658	144906	141658	-	Ribonuclease E (EC 3.1.26.12)	FIG00000913
NODE_13_length_150391_cov_202.920312_144889_145212	144889	145212	+	hypothetical protein
NODE_13_length_150391_cov_202.920312_145824_145405	145824	145405	-	Nucleoside diphosphate kinase (EC 2.7.4.6)	FIG00000251
NODE_13_length_150391_cov_202.920312_146244_145843	146244	145843	-	Putative membrane protein
NODE_13_length_150391_cov_202.920312_147671_146241	147671	146241	-	Dihydrofolate synthase (EC 6.3.2.12) @ Folylpolyglutamate synthase (EC 6.3.2.17)	FIG00000106
NODE_13_length_150391_cov_202.920312_150247_147668	150247	147668	-	Valyl-tRNA synthetase (EC 6.1.1.9)	FIG00000129
NODE_149_length_373_cov_1.110063_281_162	281	162	-	hypothetical protein
NODE_14_length_140806_cov_217.300509_118_528	118	528	+	hypothetical protein
NODE_14_length_140806_cov_217.300509_1377_538	1377	538	-	Possible mutator protein MutT3 (7,8-dihydro-8-oxoguanine-triphosphatase)	FIG00994542
NODE_14_length_140806_cov_217.300509_1480_2901	1480	2901	+	FIG00543876: hypothetical protein	FIG00543875
NODE_14_length_140806_cov_217.300509_2898_3881	2898	3881	+	Glutamine ABC transporter, periplasmic glutamine-binding protein (TC 3.A.1.3.2)	FIG00545941
NODE_14_length_140806_cov_217.300509_3901_6153	3901	6153	+	serine/threonine protein kinase	FIG00723707
NODE_14_length_140806_cov_217.300509_8142_6382	8142	6382	-	Cytochrome c oxidase polypeptide I (EC 1.9.3.1)	FIG00132629
NODE_14_length_140806_cov_217.300509_9483_8293	9483	8293	-	Acetate kinase (EC 2.7.2.1)	FIG00067248
NODE_14_length_140806_cov_217.300509_11561_9480	11561	9480	-	Phosphate acetyltransferase (EC 2.3.1.8)	FIG00000522
NODE_14_length_140806_cov_217.300509_11601_12122	11601	12122	+	hypothetical protein
NODE_14_length_140806_cov_217.300509_12752_12150	12752	12150	-	unknown
NODE_14_length_140806_cov_217.300509_13804_12791	13804	12791	-	F420-dependent glucose-6-phosphate dehydrogenase	FIG01001620
NODE_14_length_140806_cov_217.300509_14355_13882	14355	13882	-	FIG00997894: hypothetical protein	FIG00997892
NODE_14_length_140806_cov_217.300509_15098_14352	15098	14352	-	FIG01000842: hypothetical protein	FIG01000841
NODE_14_length_140806_cov_217.300509_15250_16254	15250	16254	+	putative esterase	FIG00016132
NODE_14_length_140806_cov_217.300509_16269_17066	16269	17066	+	Hypothetical NagD-like phosphatase, Actinobacterial subfamily	FIG01423642
NODE_14_length_140806_cov_217.300509_18222_17077	18222	17077	-	putative esterase	FIG00016132
NODE_14_length_140806_cov_217.300509_19588_18299	19588	18299	-	Adenosylcobinamide-phosphate guanylyltransferase (EC 2.7.7.62)	FIG00000764
NODE_14_length_140806_cov_217.300509_20891_19668	20891	19668	-	O-acetylhomoserine sulfhydrylase (EC 2.5.1.49) / O-succinylhomoserine sulfhydrylase (EC 2.5.1.48)	FIG00000417
NODE_14_length_140806_cov_217.300509_21334_20888	21334	20888	-	Rhodanese domain protein	FIG01366044
NODE_14_length_140806_cov_217.300509_21835_21413	21835	21413	-	FIG00995842: hypothetical protein	FIG00995841
NODE_14_length_140806_cov_217.300509_22109_21918	22109	21918	-	hypothetical protein
NODE_14_length_140806_cov_217.300509_22146_23510	22146	23510	+	Ferredoxin--NADP(+) reductase, actinobacterial (eukaryote-like) type (EC 1.18.1.2)	FIG00134403
NODE_14_length_140806_cov_217.300509_23613_24341	23613	24341	+	(2-pyrone-4,6-)dicarboxylic acid hydrolase	FIG01405314
NODE_14_length_140806_cov_217.300509_24825_24343	24825	24343	-	FIG00996055: hypothetical protein	FIG00996054
NODE_14_length_140806_cov_217.300509_26050_24836	26050	24836	-	Phosphoribosylglycinamide formyltransferase 2 (EC 2.1.2.-)	FIG00000909
NODE_14_length_140806_cov_217.300509_26092_26517	26092	26517	+	FIG00829066: hypothetical protein	FIG00829064
NODE_14_length_140806_cov_217.300509_27238_26522	27238	26522	-	putative hydrolase
NODE_14_length_140806_cov_217.300509_27623_27243	27623	27243	-	possible cell wall protein
NODE_14_length_140806_cov_217.300509_27788_28855	27788	28855	+	Alpha-methylacyl-CoA racemase (EC 5.1.99.4)	FIG01312689
NODE_14_length_140806_cov_217.300509_29398_30630	29398	30630	+	hypothetical protein
NODE_14_length_140806_cov_217.300509_30679_31848	30679	31848	+	hypothetical protein
NODE_14_length_140806_cov_217.300509_33387_31906	33387	31906	-	Transcriptional regulator, GntR family domain / Aspartate aminotransferase (EC 2.6.1.1)	FIG00005520
NODE_14_length_140806_cov_217.300509_33454_33747	33454	33747	+	hypothetical protein
NODE_14_length_140806_cov_217.300509_33744_35009	33744	35009	+	transcriptional regulator, LuxR family	FIG01310721
NODE_14_length_140806_cov_217.300509_35144_36232	35144	36232	+	Formaldehyde dehydrogenase MscR, NAD/mycothiol-dependent (EC 1.2.1.66) / S-nitrosomycothiol reductase MscR	FIG00013253
NODE_14_length_140806_cov_217.300509_36229_36861	36229	36861	+	Putative hydrolase in cluster with formaldehyde/S-nitrosomycothiol reductase MscR	FIG00146043
NODE_14_length_140806_cov_217.300509_37082_36855	37082	36855	-	hypothetical protein
NODE_14_length_140806_cov_217.300509_37400_38764	37400	38764	+	Glutamine synthetase type I (EC 6.3.1.2)	FIG00134889
NODE_14_length_140806_cov_217.300509_38794_39690	38794	39690	+	Glutamine amidotransferase protein GlxB (EC 2.4.2.-)	FIG00005729
NODE_14_length_140806_cov_217.300509_39678_40376	39678	40376	+	Glutamate synthase [NADPH] putative GlxC chain (EC 1.4.1.13)	FIG00003036
NODE_14_length_140806_cov_217.300509_40401_41726	40401	41726	+	Glutamate synthase [NADPH] large chain (EC 1.4.1.13)	FIG00000539
NODE_14_length_140806_cov_217.300509_41922_41791	41922	41791	-	hypothetical protein
NODE_14_length_140806_cov_217.300509_42128_42775	42128	42775	+	Transcriptional regulator, MerR family	FIG00003460
NODE_14_length_140806_cov_217.300509_42885_43916	42885	43916	+	putative ABC transporter, periplasmic iron-siderophore binding protein	FIG01124324
NODE_14_length_140806_cov_217.300509_44459_43917	44459	43917	-	regulatory protein, MarR	FIG00512921
NODE_14_length_140806_cov_217.300509_45960_44596	45960	44596	-	Ammonium transporter	FIG00004764
NODE_14_length_140806_cov_217.300509_46152_47354	46152	47354	+	Sarcosine oxidase beta subunit (EC 1.5.3.1)	FIG01960574
NODE_14_length_140806_cov_217.300509_47979_47368	47979	47368	-	hypothetical protein
NODE_14_length_140806_cov_217.300509_49378_48089	49378	48089	-	Adenylosuccinate synthetase (EC 6.3.4.4)	FIG00000107
NODE_14_length_140806_cov_217.300509_49610_49461	49610	49461	-	hypothetical protein
NODE_14_length_140806_cov_217.300509_49664_50338	49664	50338	+	FIG00997488: hypothetical protein	FIG00997487
NODE_14_length_140806_cov_217.300509_50365_51144	50365	51144	+	Sterol-regulatory element binding protein (SREBP) site 2 protease family	FIG01967537
NODE_14_length_140806_cov_217.300509_51511_51206	51511	51206	-	Chorismate mutase I (EC 5.4.99.5)	FIG00001498
NODE_14_length_140806_cov_217.300509_52496_51582	52496	51582	-	Branched-chain amino acid aminotransferase (EC 2.6.1.42)	FIG00050603
NODE_14_length_140806_cov_217.300509_53572_52613	53572	52613	-	possible transcriptional regulator	FIG01235371
NODE_14_length_140806_cov_217.300509_53635_54099	53635	54099	+	FIG00994061: hypothetical protein	FIG00994060
NODE_14_length_140806_cov_217.300509_54778_55020	54778	55020	+	3-oxoacyl-[acyl-carrier protein] reductase (EC 1.1.1.100)	FIG00621114
NODE_14_length_140806_cov_217.300509_55969_55043	55969	55043	-	Cobalt-zinc-cadmium resistance protein CzcD	FIG00000503
NODE_14_length_140806_cov_217.300509_57176_56031	57176	56031	-	FIG00996173: hypothetical protein	FIG00996172
NODE_14_length_140806_cov_217.300509_57588_57163	57588	57163	-	FIG01121295: hypothetical protein	FIG01121294
NODE_14_length_140806_cov_217.300509_57661_58188	57661	58188	+	putative membrane protein
NODE_14_length_140806_cov_217.300509_59315_58278	59315	58278	-	Fructose-bisphosphate aldolase class II (EC 4.1.2.13)	FIG00000370
NODE_14_length_140806_cov_217.300509_59492_60235	59492	60235	+	DedA protein	FIG00002761
NODE_14_length_140806_cov_217.300509_60232_60900	60232	60900	+	DedA protein	FIG00002761
NODE_14_length_140806_cov_217.300509_62029_60908	62029	60908	-	fructose-bisphosphate aldolase family protein	FIG00861911
NODE_14_length_140806_cov_217.300509_62798_62097	62798	62097	-	SpoU rRNA methylase family protein	FIG00945552
NODE_14_length_140806_cov_217.300509_63409_62795	63409	62795	-	FIG01001783: hypothetical protein	FIG01001781
NODE_14_length_140806_cov_217.300509_64242_63475	64242	63475	-	short-chain dehydrogenase/reductase SDR
NODE_14_length_140806_cov_217.300509_65460_64306	65460	64306	-	FIG00824962: possible membrane protein	FIG00824268
NODE_14_length_140806_cov_217.300509_66389_65460	66389	65460	-	FIG00831565: hypothetical protein	FIG00823870
NODE_14_length_140806_cov_217.300509_66548_67177	66548	67177	+	Transcriptional regulator, TetR family	FIG01966009
NODE_14_length_140806_cov_217.300509_67205_67651	67205	67651	+	FIG01000140: hypothetical protein	FIG01000139
NODE_14_length_140806_cov_217.300509_68385_67648	68385	67648	-	FIG01000118: hypothetical protein	FIG01000115
NODE_14_length_140806_cov_217.300509_68599_69045	68599	69045	+	possible transcriptional regulator, MarR family	FIG00995768
NODE_14_length_140806_cov_217.300509_69075_70319	69075	70319	+	multidrug-efflux transporter, putative	FIG01674906
NODE_14_length_140806_cov_217.300509_70989_70435	70989	70435	-	hypothetical protein
NODE_14_length_140806_cov_217.300509_72264_71125	72264	71125	-	hypothetical protein
NODE_14_length_140806_cov_217.300509_73604_72429	73604	72429	-	Galactokinase (EC 2.7.1.6)	FIG00024073
NODE_14_length_140806_cov_217.300509_74758_73601	74758	73601	-	Galactose-1-phosphate uridylyltransferase (EC 2.7.7.10)	FIG00623809
NODE_14_length_140806_cov_217.300509_74872_75381	74872	75381	+	hypothetical protein
NODE_14_length_140806_cov_217.300509_78628_75449	78628	75449	-	Molybdate metabolism regulator
NODE_14_length_140806_cov_217.300509_78617_78913	78617	78913	+	hypothetical protein
NODE_14_length_140806_cov_217.300509_79443_78910	79443	78910	-	Orotate phosphoribosyltransferase (EC 2.4.2.10)	FIG00025759
NODE_14_length_140806_cov_217.300509_80064_79528	80064	79528	-	LemA family protein
NODE_14_length_140806_cov_217.300509_80797_80144	80797	80144	-	POSSIBLE CONSERVED SECRETED PROTEIN
NODE_14_length_140806_cov_217.300509_81750_80878	81750	80878	-	FIG00996298: hypothetical protein	FIG00996297
NODE_14_length_140806_cov_217.300509_82208_81789	82208	81789	-	Ribosome-associated heat shock protein implicated in the recycling of the 50S subunit (S4 paralog)	FIG00001497
NODE_14_length_140806_cov_217.300509_82471_84096	82471	84096	+	Cyclohexanone monooxygenase (EC 1.14.13.22)	FIG00975774
NODE_14_length_140806_cov_217.300509_84556_84158	84556	84158	-	FIG00994646: hypothetical protein	FIG00994645
NODE_14_length_140806_cov_217.300509_84794_84651	84794	84651	-	hypothetical protein
NODE_14_length_140806_cov_217.300509_85036_85887	85036	85887	+	possible lipase
NODE_14_length_140806_cov_217.300509_88505_85953	88505	85953	-	ClpB protein	FIG00025216
NODE_14_length_140806_cov_217.300509_88749_89912	88749	89912	+	Flavohemoprotein (Hemoglobin-like protein) (Flavohemoglobin) (Nitric oxide dioxygenase) (EC 1.14.12.17)	FIG00000983
NODE_14_length_140806_cov_217.300509_90111_91331	90111	91331	+	ABC amino acid transporter, substrate-binding component CamA (uptake of 1-beta(2'-propanoate)-3a-alpha-H-4-alpha(3''(R)-hydroxy-3''-propanoate)-7a-beta-methylhexahydro-5-indanone)	FIG01000692
NODE_14_length_140806_cov_217.300509_91348_91845	91348	91845	+	hypothetical protein
NODE_14_length_140806_cov_217.300509_91907_92761	91907	92761	+	hypothetical protein
NODE_14_length_140806_cov_217.300509_92841_93218	92841	93218	+	hypothetical protein
NODE_14_length_140806_cov_217.300509_93262_94020	93262	94020	+	probable flavohemoprotein
NODE_14_length_140806_cov_217.300509_95623_94046	95623	94046	-	O-succinylbenzoic acid--CoA ligase (EC 6.2.1.26)	FIG00000860
NODE_14_length_140806_cov_217.300509_96597_95773	96597	95773	-	Short-chain dehydrogenase/reductase SDR
NODE_14_length_140806_cov_217.300509_97441_96608	97441	96608	-	short-chain dehydrogenase/reductase SDR( EC:1.1.1.275 )
NODE_14_length_140806_cov_217.300509_98250_97441	98250	97441	-	3-oxoacyl-[acyl-carrier protein] reductase (EC 1.1.1.100)	FIG00999871
NODE_14_length_140806_cov_217.300509_98507_98277	98507	98277	-	hypothetical protein
NODE_14_length_140806_cov_217.300509_98508_99674	98508	99674	+	Rieske (2Fe-2S) domain-containing protein	FIG01318144
NODE_14_length_140806_cov_217.300509_99717_100898	99717	100898	+	hydroxylase	FIG01000257
NODE_14_length_140806_cov_217.300509_100943_101875	100943	101875	+	2,3-dihydroxybiphenyl 1,2-dioxygenase		OecC- like gene
NODE_14_length_140806_cov_217.300509_102073_102864	102073	102864	+	Transcriptional regulator, IclR family	FIG00022569
NODE_14_length_140806_cov_217.300509_103605_102901	103605	102901	-	Transcriptional regulator, PadR family	FIG00002474
NODE_14_length_140806_cov_217.300509_103756_104007	103756	104007	+	FIG00997281: hypothetical protein	FIG00997279
NODE_14_length_140806_cov_217.300509_104092_104955	104092	104955	+	Hydride transferase 1 (Fragment)	FIG01353725
NODE_14_length_140806_cov_217.300509_105730_105026	105730	105026	-	Transcriptional regulator, IclR family	FIG00022569
NODE_14_length_140806_cov_217.300509_105995_107203	105995	107203	+	Rieske (2Fe-2S) domain-containing protein	FIG01318144
NODE_14_length_140806_cov_217.300509_107203_107430	107203	107430	+	hypothetical protein
NODE_14_length_140806_cov_217.300509_107459_108247	107459	108247	+	Short chain oxidoreductase	FIG00830516
NODE_14_length_140806_cov_217.300509_108247_109032	108247	109032	+	3-oxoacyl-[acyl-carrier protein] reductase (EC 1.1.1.100)	FIG00621114
NODE_14_length_140806_cov_217.300509_109672_109097	109672	109097	-	Transcriptional regulator, TetR family
NODE_14_length_140806_cov_217.300509_109973_111226	109973	111226	+	Sarcosine oxidase
NODE_14_length_140806_cov_217.300509_111256_111690	111256	111690	+	Putative translation initiation inhibitor, yjgF family
NODE_14_length_140806_cov_217.300509_112124_113404	112124	113404	+	putative membrane transport protein
NODE_14_length_140806_cov_217.300509_113527_113664	113527	113664	+	hypothetical protein
NODE_14_length_140806_cov_217.300509_113979_115142	113979	115142	+	Carboxynorspermidine dehydrogenase
NODE_14_length_140806_cov_217.300509_116117_115221	116117	115221	-	Luciferase-like monooxygenase superfamily
NODE_14_length_140806_cov_217.300509_116943_116221	116943	116221	-	Branched-chain amino acid transport ATP-binding protein LivF (TC 3.A.1.4.1)	FIG00006551
NODE_14_length_140806_cov_217.300509_118763_116940	118763	116940	-	Branched-chain amino acid transport ATP-binding protein LivG (TC 3.A.1.4.1)	FIG00020185
NODE_14_length_140806_cov_217.300509_119623_118766	119623	118766	-	ABC amino acid transporter, permease component	FIG01001542
NODE_14_length_140806_cov_217.300509_120884_119670	120884	119670	-	ABC amino acid transporter, substrate-binding component CamA (uptake of 1-beta(2'-propanoate)-3a-alpha-H-4-alpha(3''(R)-hydroxy-3''-propanoate)-7a-beta-methylhexahydro-5-indanone)	FIG01000692
NODE_14_length_140806_cov_217.300509_121317_122180	121317	122180	+	Putative uncharacterized protein BCG_3619c
NODE_14_length_140806_cov_217.300509_122659_122252	122659	122252	-	HspR, transcriptional repressor of DnaK operon	FIG00002442
NODE_14_length_140806_cov_217.300509_123862_122693	123862	122693	-	Chaperone protein DnaJ	FIG00000070
NODE_14_length_140806_cov_217.300509_124466_123897	124466	123897	-	Heat shock protein GrpE	FIG00000103
NODE_14_length_140806_cov_217.300509_126304_124463	126304	124463	-	Chaperone protein DnaK	FIG00023369
NODE_14_length_140806_cov_217.300509_126556_127128	126556	127128	+	hypothetical protein
NODE_14_length_140806_cov_217.300509_127125_128540	127125	128540	+	Phytoene dehydrogenase and related proteins	FIG00139162
NODE_14_length_140806_cov_217.300509_128723_128574	128723	128574	-	hypothetical protein
NODE_14_length_140806_cov_217.300509_128995_128756	128995	128756	-	hypothetical protein
NODE_14_length_140806_cov_217.300509_130140_129247	130140	129247	-	Beta-lactamase (EC 3.5.2.6)	FIG00000747
NODE_14_length_140806_cov_217.300509_131033_130137	131033	130137	-	transcriptional regulator, LysR family
NODE_14_length_140806_cov_217.300509_131157_132965	131157	132965	+	Cell division protein FtsI [Peptidoglycan synthetase] (EC 2.4.1.129)	FIG00046929
NODE_14_length_140806_cov_217.300509_134513_132966	134513	132966	-	Isoniazid inductible protein IniC	FIG01346785
NODE_14_length_140806_cov_217.300509_136354_134510	136354	134510	-	Isoniazid inductible protein IniA	FIG01312135
NODE_14_length_140806_cov_217.300509_138984_136501	138984	136501	-	(MTV043.25), len: 749. Mycobacterium tuberculosis PE_PGRS family member but lacking N-terminal domain (present in preceding orf) , possibly due to frameshift. Very similar to MTCY28_25 (914 aa) . FASTA scores: Z95890|MTCY28_25 (914 aa) opt: 2726 z-score: 1609.4 E(): 0; 60.1% identity in 776 aa overlap. TBparse score is 0.859
NODE_14_length_140806_cov_217.300509_140673_139069	140673	139069	-	hypothetical protein
NODE_15_length_139461_cov_213.567070_93_440	93	440	+	hypothetical protein
NODE_15_length_139461_cov_213.567070_484_1137	484	1137	+	Conserved membrane protein in copper uptake, YcnI	FIG00443089
NODE_15_length_139461_cov_213.567070_1134_1682	1134	1682	+	Copper resistance protein CopC	FIG00443982
NODE_15_length_139461_cov_213.567070_1699_2643	1699	2643	+	Copper resistance protein D	FIG00001556
NODE_15_length_139461_cov_213.567070_2686_3555	2686	3555	+	oxidoreductase, short-chain dehydrogenase/reductase family
NODE_15_length_139461_cov_213.567070_4461_3565	4461	3565	-	Transcriptional regulator, LysR family
NODE_15_length_139461_cov_213.567070_4602_5516	4602	5516	+	3-hydroxyisobutyrate dehydrogenase (EC 1.1.1.31)
NODE_15_length_139461_cov_213.567070_5513_6883	5513	6883	+	metabolite-proton symporter	FIG00994071
NODE_15_length_139461_cov_213.567070_6916_8394	6916	8394	+	Methylmalonate-semialdehyde dehydrogenase (EC 1.2.1.27)	FIG00137372
NODE_15_length_139461_cov_213.567070_8549_8986	8549	8986	+	hypothetical protein
NODE_15_length_139461_cov_213.567070_9013_9183	9013	9183	+	hypothetical protein
NODE_15_length_139461_cov_213.567070_10897_9242	10897	9242	-	drug resistance transporter, EmrB/QacA subfamily
NODE_15_length_139461_cov_213.567070_12602_11046	12602	11046	-	Carboxylesterase, type B	FIG01336027
NODE_15_length_139461_cov_213.567070_13306_12629	13306	12629	-	hypothetical protein
NODE_15_length_139461_cov_213.567070_15220_13478	15220	13478	-	Two-component system, sensor protein
NODE_15_length_139461_cov_213.567070_15855_15217	15855	15217	-	two-component system, response regulator	FIG00544037
NODE_15_length_139461_cov_213.567070_17533_15980	17533	15980	-	Aldehyde dehydrogenase (EC 1.2.1.3)	FIG01292786
NODE_15_length_139461_cov_213.567070_17953_17630	17953	17630	-	hypothetical protein
NODE_15_length_139461_cov_213.567070_18066_18359	18066	18359	+	hypothetical protein
NODE_15_length_139461_cov_213.567070_19359_18361	19359	18361	-	hypothetical protein
NODE_15_length_139461_cov_213.567070_19972_19439	19972	19439	-	hypothetical protein
NODE_15_length_139461_cov_213.567070_21702_20104	21702	20104	-	Long-chain fatty-acid-CoA ligase (EC 6.2.1.3), Mycobacterial subgroup FadD19
NODE_15_length_139461_cov_213.567070_21896_22540	21896	22540	+	Transcriptional regulator, TetR family
NODE_15_length_139461_cov_213.567070_22537_23436	22537	23436	+	ABC-type multidrug transport system, ATPase component	FIG00001005
NODE_15_length_139461_cov_213.567070_23433_25064	23433	25064	+	PROBABLE TETRONASIN-TRANSPORT INTEGRAL MEMBRANE PROTEIN ABC TRANSPORTER	FIG00996565
NODE_15_length_139461_cov_213.567070_26059_25067	26059	25067	-	hypothetical protein
NODE_15_length_139461_cov_213.567070_26202_28019	26202	28019	+	O-succinylbenzoic acid--CoA ligase (EC 6.2.1.26)	FIG00000860
NODE_15_length_139461_cov_213.567070_29625_28000	29625	28000	-	Long-chain-fatty-acid--CoA ligase (EC 6.2.1.3)
NODE_15_length_139461_cov_213.567070_30948_29749	30948	29749	-	Butyryl-CoA dehydrogenase (EC 1.3.99.2)	FIG00009149
NODE_15_length_139461_cov_213.567070_31932_30952	31932	30952	-	Quinone oxidoreductase (EC 1.6.5.5)	FIG00002982
NODE_15_length_139461_cov_213.567070_32336_31929	32336	31929	-	MaoC family protein	FIG01332817
NODE_15_length_139461_cov_213.567070_32782_32336	32782	32336	-	hypothetical protein
NODE_15_length_139461_cov_213.567070_33695_32820	33695	32820	-	3-oxoacyl-[acyl-carrier protein] reductase (EC 1.1.1.100)	FIG00621114
NODE_15_length_139461_cov_213.567070_34822_33695	34822	33695	-	2-nitropropane dioxygenase (EC 1.13.11.32)	FIG01304356
NODE_15_length_139461_cov_213.567070_35544_34819	35544	34819	-	Putative CoA-transferase subunit beta Rv3552/MT3656 (EC 2.8.3.-)	FIG00145596
NODE_15_length_139461_cov_213.567070_36407_35574	36407	35574	-	3-oxoadipate CoA-transferase subunit A (EC 2.8.3.6); Glutaconate CoA-transferase subunit A (EC 2.8.3.12)	FIG00002650
NODE_15_length_139461_cov_213.567070_37352_36528	37352	36528	-	hypothetical protein
NODE_15_length_139461_cov_213.567070_37502_38539	37502	38539	+	putative phosphotransferase
NODE_15_length_139461_cov_213.567070_38715_39299	38715	39299	+	Transcriptional regulator, TetR family
NODE_15_length_139461_cov_213.567070_39379_39723	39379	39723	+	FIG00997986: hypothetical protein	FIG00997985
NODE_15_length_139461_cov_213.567070_39786_40256	39786	40256	+	Ribonuclease E inhibitor RraA	FIG00000884
NODE_15_length_139461_cov_213.567070_41620_40319	41620	40319	-	hypothetical protein
NODE_15_length_139461_cov_213.567070_42496_41759	42496	41759	-	Transcriptional regulator, IclR family	FIG00022569
NODE_15_length_139461_cov_213.567070_42631_44064	42631	44064	+	Long-chain-fatty-acid--CoA ligase (EC 6.2.1.3)
NODE_15_length_139461_cov_213.567070_45573_44200	45573	44200	-	Glycolate dehydrogenase (EC 1.1.99.14), subunit GlcD	FIG00001220
NODE_15_length_139461_cov_213.567070_45711_46391	45711	46391	+	Transcriptional regulator, GntR family
NODE_15_length_139461_cov_213.567070_47928_46408	47928	46408	-	FIG00995465: hypothetical protein	FIG00995463
NODE_15_length_139461_cov_213.567070_48233_48015	48233	48015	-	FIG002958: hypothetical protein	FIG00002958
NODE_15_length_139461_cov_213.567070_48384_48238	48384	48238	-	hypothetical protein
NODE_15_length_139461_cov_213.567070_48355_51696	48355	51696	+	L-O-lysylphosphatidylglycerol synthase (EC 2.3.2.3) / Lysyl-tRNA synthetase (class II) related protein found fused to membrane protein	FIG00009947
NODE_15_length_139461_cov_213.567070_51704_52396	51704	52396	+	hypothetical protein
NODE_15_length_139461_cov_213.567070_54506_52485	54506	52485	-	Cocaine esterase (EC 3.1.1.-)	FIG01350540
NODE_15_length_139461_cov_213.567070_54949_54656	54949	54656	-	hypothetical protein
NODE_15_length_139461_cov_213.567070_55500_55006	55500	55006	-	FIG00996087: hypothetical protein	FIG00996086
NODE_15_length_139461_cov_213.567070_55580_56203	55580	56203	+	transcriptional regulator, MerR family	FIG00482799
NODE_15_length_139461_cov_213.567070_56221_57882	56221	57882	+	Fumarate/succinate/L-aspartate dehydrogenases	FIG01355113
NODE_15_length_139461_cov_213.567070_57879_58679	57879	58679	+	putative dehydrogenase related to short-chain alcohol dehydrogenases
NODE_15_length_139461_cov_213.567070_59495_58740	59495	58740	-	secreted protein	FIG00662021
NODE_15_length_139461_cov_213.567070_60218_60553	60218	60553	+	hypothetical protein
NODE_15_length_139461_cov_213.567070_61468_60560	61468	60560	-	FIG00996533: hypothetical protein	FIG00996532
NODE_15_length_139461_cov_213.567070_63476_61734	63476	61734	-	hypothetical protein
NODE_15_length_139461_cov_213.567070_65319_63499	65319	63499	-	hypothetical protein
NODE_15_length_139461_cov_213.567070_67026_65575	67026	65575	-	Glutamate synthase [NADPH] small chain (EC 1.4.1.13)	FIG00007957
NODE_15_length_139461_cov_213.567070_71605_67019	71605	67019	-	Glutamate synthase [NADPH] large chain (EC 1.4.1.13)	FIG00000539
NODE_15_length_139461_cov_213.567070_72957_71992	72957	71992	-	collagen triple helix repeat domain protein
NODE_15_length_139461_cov_213.567070_73141_74160	73141	74160	+	putative monooxygenase
NODE_15_length_139461_cov_213.567070_75774_74335	75774	74335	-	membrane transport protein	FIG01120930
NODE_15_length_139461_cov_213.567070_75958_76413	75958	76413	+	Transcriptional regulator, MarR family
NODE_15_length_139461_cov_213.567070_76676_76476	76676	76476	-	Twin-arginine translocation protein TatA	FIG00138313
NODE_15_length_139461_cov_213.567070_77350_76676	77350	76676	-	Endoribonuclease L-PSP	FIG01962185
NODE_15_length_139461_cov_213.567070_78957_77380	78957	77380	-	FIG01000728: hypothetical protein	FIG01000726
NODE_15_length_139461_cov_213.567070_79196_80683	79196	80683	+	possible amino acid permease	FIG00994819
NODE_15_length_139461_cov_213.567070_80683_81426	80683	81426	+	Transcriptional regulator, IclR family	FIG00022569
NODE_15_length_139461_cov_213.567070_81814_81431	81814	81431	-	Putative transcriptional regulator	FIG01318494
NODE_15_length_139461_cov_213.567070_81898_82308	81898	82308	+	Endoribonuclease L-PSP
NODE_15_length_139461_cov_213.567070_82328_82828	82328	82828	+	hypothetical protein
NODE_15_length_139461_cov_213.567070_83491_82910	83491	82910	-	Transcriptional regulator, TetR family
NODE_15_length_139461_cov_213.567070_83609_84568	83609	84568	+	hypothetical protein
NODE_15_length_139461_cov_213.567070_84831_84746	84831	84746	-	tRNA-Leu-CAG
NODE_15_length_139461_cov_213.567070_85029_86372	85029	86372	+	FIG025441: hypothetical protein	FIG01966943
NODE_15_length_139461_cov_213.567070_86536_87003	86536	87003	+	FIG00818182: hypothetical protein	FIG00672167
NODE_15_length_139461_cov_213.567070_87069_88433	87069	88433	+	Serine/threonine phosphatase PPP (EC 3.1.3.16)	FIG00741411
NODE_15_length_139461_cov_213.567070_88433_89875	88433	89875	+	Cell division protein FtsW	FIG00000025
NODE_15_length_139461_cov_213.567070_89872_91359	89872	91359	+	Cell division protein FtsI [Peptidoglycan synthetase] (EC 2.4.1.129)	FIG00046929
NODE_15_length_139461_cov_213.567070_91363_92733	91363	92733	+	Serine/threonine-protein kinase PknA (EC 2.7.11.1)	FIG00662117
NODE_15_length_139461_cov_213.567070_92730_94661	92730	94661	+	Serine/threonine protein kinase PrkC, regulator of stationary phase	FIG00030191
NODE_15_length_139461_cov_213.567070_95351_94686	95351	94686	-	Anthranilate synthase, amidotransferase component (EC 4.1.3.27) @ Para-aminobenzoate synthase, amidotransferase component (EC 2.6.1.85)	FIG00132685
NODE_15_length_139461_cov_213.567070_96147_95383	96147	95383	-	FIG215594: Membrane spanning protein	FIG00480581
NODE_15_length_139461_cov_213.567070_96304_96567	96304	96567	+	Cell division protein CrgA	FIG01124317
NODE_15_length_139461_cov_213.567070_96675_97145	96675	97145	+	FIG020554: membrane protein	FIG00666500
NODE_15_length_139461_cov_213.567070_98004_97162	98004	97162	-	FIG056164: rhomboid family serine protease	FIG00447744
NODE_15_length_139461_cov_213.567070_98599_98078	98599	98078	-	Peptidyl-prolyl cis-trans isomerase (EC 5.2.1.8)	FIG01955868
NODE_15_length_139461_cov_213.567070_98715_98837	98715	98837	+	hypothetical protein
NODE_15_length_139461_cov_213.567070_100100_98841	100100	98841	-	Triacylglycerol lipase precursor (EC 3.1.1.3)	FIG00143722
NODE_15_length_139461_cov_213.567070_101400_100135	101400	100135	-	Transcriptional regulator, TetR family
NODE_15_length_139461_cov_213.567070_101380_101769	101380	101769	+	hypothetical protein
NODE_15_length_139461_cov_213.567070_102009_102383	102009	102383	+	steroid delta-isomerase( EC:5.3.3.1 )	FIG01125418
NODE_15_length_139461_cov_213.567070_102629_102557	102629	102557	-	tRNA-Ala-TGC
NODE_15_length_139461_cov_213.567070_102868_102795	102868	102795	-	tRNA-Ile-GAT
NODE_15_length_139461_cov_213.567070_104008_102944	104008	102944	-	FIG187021: hypothetical protein	FIG00735262
NODE_15_length_139461_cov_213.567070_106528_104009	106528	104009	-	DNA gyrase subunit A (EC 5.99.1.3)	FIG00000080
NODE_15_length_139461_cov_213.567070_108663_106627	108663	106627	-	DNA gyrase subunit B (EC 5.99.1.3)	FIG00028203
NODE_15_length_139461_cov_213.567070_109814_108894	109814	108894	-	Oxidoreductase, short-chain dehydrogenase/reductase family (EC 1.1.1.-)	FIG01955289
NODE_15_length_139461_cov_213.567070_110859_109840	110859	109840	-	Vanillate O-demethylase oxidoreductase (EC 1.14.13.-)	FIG01303955
NODE_15_length_139461_cov_213.567070_111866_110958	111866	110958	-	FIG00998484: hypothetical protein	FIG00998483
NODE_15_length_139461_cov_213.567070_112533_111982	112533	111982	-	Zn-ribbon-containing, possibly RNA-binding protein and truncated derivatives	FIG00403940
NODE_15_length_139461_cov_213.567070_113756_112530	113756	112530	-	DNA recombination and repair protein RecF	FIG00000412
NODE_15_length_139461_cov_213.567070_114679_113756	114679	113756	-	6-phosphogluconate dehydrogenase, decarboxylating (EC 1.1.1.44)	FIG00000405
NODE_15_length_139461_cov_213.567070_115938_114754	115938	114754	-	DNA polymerase III beta subunit (EC 2.7.7.7)	FIG00066425
NODE_15_length_139461_cov_213.567070_118032_116458	118032	116458	-	Chromosomal replication initiator protein DnaA	FIG00000441
NODE_15_length_139461_cov_213.567070_118681_118824	118681	118824	+	LSU ribosomal protein L34p	FIG00000471
NODE_15_length_139461_cov_213.567070_118920_119228	118920	119228	+	Ribonuclease P protein component (EC 3.1.26.5)	FIG00092649
NODE_15_length_139461_cov_213.567070_119225_119563	119225	119563	+	Protein YidD	FIG00004843
NODE_15_length_139461_cov_213.567070_119639_120730	119639	120730	+	Inner membrane protein translocase component YidC, long form	FIG00002818
NODE_15_length_139461_cov_213.567070_120826_121302	120826	121302	+	RNA-binding protein Jag	FIG00001656
NODE_15_length_139461_cov_213.567070_121405_122082	121405	122082	+	rRNA small subunit 7-methylguanosine (m7G) methyltransferase GidB	FIG00000521
NODE_15_length_139461_cov_213.567070_122977_122138	122977	122138	-	possible lipase
NODE_15_length_139461_cov_213.567070_124338_125009	124338	125009	+	rRNA small subunit 7-methylguanosine (m7G) methyltransferase GidB	FIG00000521
NODE_15_length_139461_cov_213.567070_125259_125134	125259	125134	-	hypothetical protein
NODE_15_length_139461_cov_213.567070_125251_126087	125251	126087	+	Chromosome (plasmid) partitioning protein ParA	FIG00006461
NODE_15_length_139461_cov_213.567070_126089_127240	126089	127240	+	Chromosome (plasmid) partitioning protein ParB	FIG00021843
NODE_15_length_139461_cov_213.567070_127476_128165	127476	128165	+	FIG007808: hypothetical protein	FIG00545451
NODE_15_length_139461_cov_213.567070_129417_128215	129417	128215	-	N-acetylmuramoyl-L-alanine amidase (EC 3.5.1.28)	FIG00001385
NODE_15_length_139461_cov_213.567070_129883_129560	129883	129560	-	Thioredoxin
NODE_15_length_139461_cov_213.567070_130925_129936	130925	129936	-	Thioredoxin reductase (EC 1.8.1.9)	FIG01955919
NODE_15_length_139461_cov_213.567070_131725_131132	131725	131132	-	Transcriptional regulator, TetR family
NODE_15_length_139461_cov_213.567070_132457_131756	132457	131756	-	putative ABC transport system, ATP-binding protein	FIG00816642
NODE_15_length_139461_cov_213.567070_133605_132478	133605	132478	-	putative ABC transport system, permease protein	FIG00549370
NODE_15_length_139461_cov_213.567070_133843_134451	133843	134451	+	Transcriptional regulator, TetR family
NODE_15_length_139461_cov_213.567070_135225_134458	135225	134458	-	hypothetical protein
NODE_15_length_139461_cov_213.567070_135778_135290	135778	135290	-	RNA polymerase sigma-70 factor, ECF subfamily	FIG00952839
NODE_15_length_139461_cov_213.567070_139438_135932	139438	135932	-	Proposed peptidoglycan lipid II flippase MurJ	FIG01971346
NODE_162_length_367_cov_1.144231_228_112	228	112	-	hypothetical protein
NODE_16_length_124517_cov_227.778655_619_44	619	44	-	Transcriptional regulator, MarR family	FIG00554610
NODE_16_length_124517_cov_227.778655_873_1562	873	1562	+	Transcriptional regulator, IclR family	FIG00022569
NODE_16_length_124517_cov_227.778655_1975_1859	1975	1859	-	hypothetical protein
NODE_16_length_124517_cov_227.778655_1952_4258	1952	4258	+	putative cytochrome P450 hydroxylase	FIG01966559
NODE_16_length_124517_cov_227.778655_4300_5649	4300	5649	+	metabolite transporter, MFS superfamily	FIG01469835
NODE_16_length_124517_cov_227.778655_5779_6540	5779	6540	+	hydrolase, alpha/beta fold family
NODE_16_length_124517_cov_227.778655_7118_6630	7118	6630	-	FIG01001277: hypothetical protein	FIG01001275
NODE_16_length_124517_cov_227.778655_8473_7184	8473	7184	-	major facilitator superfamily MFS_1	FIG01963475
NODE_16_length_124517_cov_227.778655_10042_8582	10042	8582	-	Fumarate reductase flavoprotein subunit (EC 1.3.99.1)	FIG00048014
NODE_16_length_124517_cov_227.778655_10851_10039	10851	10039	-	Dehydrogenases with different specificities (related to short-chain alcohol dehydrogenases)
NODE_16_length_124517_cov_227.778655_11680_10844	11680	10844	-	3-oxoacyl-[acyl-carrier protein] reductase (EC 1.1.1.100)	FIG00621114
NODE_16_length_124517_cov_227.778655_12203_11751	12203	11751	-	cyclase	FIG00816902
NODE_16_length_124517_cov_227.778655_12336_13076	12336	13076	+	Transcriptional regulator, IclR family	FIG00022569
NODE_16_length_124517_cov_227.778655_14314_13097	14314	13097	-	probable MFS transporter
NODE_16_length_124517_cov_227.778655_16223_14307	16223	14307	-	probable aromatic ring hydroxylase	FIG00994860
NODE_16_length_124517_cov_227.778655_17583_16228	17583	16228	-	Permeases of the major facilitator superfamily	FIG00613966
NODE_16_length_124517_cov_227.778655_18746_17808	18746	17808	-	FIG00994598: hypothetical protein	FIG00994597
NODE_16_length_124517_cov_227.778655_18864_20834	18864	20834	+	Butyryl-CoA dehydrogenase (EC 1.3.99.2)	FIG00009149
NODE_16_length_124517_cov_227.778655_20937_21794	20937	21794	+	Putative hydrolase	FIG01331319
NODE_16_length_124517_cov_227.778655_22755_21802	22755	21802	-	Membrane protein, putative	FIG01030897
NODE_16_length_124517_cov_227.778655_22912_24477	22912	24477	+	DNA polymerase I (EC 2.7.7.7)	FIG00000404
NODE_16_length_124517_cov_227.778655_24575_24456	24575	24456	-	hypothetical protein
NODE_16_length_124517_cov_227.778655_25869_24601	25869	24601	-	Magnesium and cobalt efflux protein CorC	FIG00042627
NODE_16_length_124517_cov_227.778655_26007_26750	26007	26750	+	3-oxoacyl-[acyl-carrier protein] reductase (EC 1.1.1.100)	FIG00621114
NODE_16_length_124517_cov_227.778655_26871_29096	26871	29096	+	FIG01000999: hypothetical protein	FIG01000998
NODE_16_length_124517_cov_227.778655_29292_30806	29292	30806	+	Catalase (EC 1.11.1.6)	FIG00000313
NODE_16_length_124517_cov_227.778655_31518_32243	31518	32243	+	hypothetical protein
NODE_16_length_124517_cov_227.778655_32240_33637	32240	33637	+	Pyrrolo-quinoline quinone
NODE_16_length_124517_cov_227.778655_34512_33652	34512	33652	-	Methylated-DNA--protein-cysteine methyltransferase (EC 2.1.1.63)	FIG00000328
NODE_16_length_124517_cov_227.778655_35174_34509	35174	34509	-	Alkylated DNA repair protein AlkB	FIG00001574
NODE_16_length_124517_cov_227.778655_35438_35175	35438	35175	-	HYPOTHETICAL/UNKNOWN PROTEIN
NODE_16_length_124517_cov_227.778655_36159_35446	36159	35446	-	FIG00667273: hypothetical protein	FIG00667270
NODE_16_length_124517_cov_227.778655_36743_36156	36743	36156	-	Methylated-DNA--protein-cysteine methyltransferase (EC 2.1.1.63)	FIG00000328
NODE_16_length_124517_cov_227.778655_37246_36740	37246	36740	-	RNA polymerase sigma-54 factor RpoN	FIG00006092
NODE_16_length_124517_cov_227.778655_37796_37293	37796	37293	-	Methylated-DNA--protein-cysteine methyltransferase (EC 2.1.1.63)	FIG00000328
NODE_16_length_124517_cov_227.778655_37854_38459	37854	38459	+	FIG00996892: hypothetical protein	FIG00996890
NODE_16_length_124517_cov_227.778655_38494_38997	38494	38997	+	hypothetical protein
NODE_16_length_124517_cov_227.778655_39476_38994	39476	38994	-	Transcriptional regulator, AsnC family	FIG01956023
NODE_16_length_124517_cov_227.778655_40335_39484	40335	39484	-	Universal stress protein family	FIG00017615
NODE_16_length_124517_cov_227.778655_41892_40432	41892	40432	-	hypothetical protein
NODE_16_length_124517_cov_227.778655_42142_43368	42142	43368	+	4-hydroxyphenylpyruvate dioxygenase (EC 1.13.11.27)	FIG00001109
NODE_16_length_124517_cov_227.778655_44249_43437	44249	43437	-	3-oxoacyl-[acyl-carrier protein] reductase (EC 1.1.1.100)	FIG00621114
NODE_16_length_124517_cov_227.778655_44414_44490	44414	44490	+	tRNA-Met-CAT
NODE_16_length_124517_cov_227.778655_44739_45212	44739	45212	+	FIG00995105: hypothetical protein	FIG00995104
NODE_16_length_124517_cov_227.778655_45212_45874	45212	45874	+	Uncharacterized protein, similar to the N-terminal domain of Lon protease	FIG01309879
NODE_16_length_124517_cov_227.778655_45936_46382	45936	46382	+	hypothetical protein
NODE_16_length_124517_cov_227.778655_47358_46384	47358	46384	-	probable lipase( EC:3.1.1.3 )	FIG00996929
NODE_16_length_124517_cov_227.778655_48594_47443	48594	47443	-	Alkaline phosphodiesterase I (EC 3.1.4.1) / Nucleotide pyrophosphatase (EC 3.6.1.9)	FIG00002081
NODE_16_length_124517_cov_227.778655_48786_49676	48786	49676	+	A-factor biosynthesis protein AfsA
NODE_16_length_124517_cov_227.778655_50287_49646	50287	49646	-	Transcriptional regulator, TetR family
NODE_16_length_124517_cov_227.778655_50365_51312	50365	51312	+	UDP-glucose 4-epimerase (EC 5.1.3.2)	FIG00022300
NODE_16_length_124517_cov_227.778655_51347_52354	51347	52354	+	Glycerol-3-phosphate dehydrogenase [NAD(P)+] (EC 1.1.1.94)	FIG00000309
NODE_16_length_124517_cov_227.778655_52444_53979	52444	53979	+	Cyclohexanone monooxygenase (EC 1.14.13.22)	FIG00975774
NODE_16_length_124517_cov_227.778655_54128_54889	54128	54889	+	FIG00998840: hypothetical protein	FIG01611947
NODE_16_length_124517_cov_227.778655_55011_56273	55011	56273	+	putative secreted protein	FIG00905474
NODE_16_length_124517_cov_227.778655_56450_56923	56450	56923	+	hypothetical protein
NODE_16_length_124517_cov_227.778655_57009_57629	57009	57629	+	probable bacterial lipocalin protein	FIG00995114
NODE_16_length_124517_cov_227.778655_59223_57739	59223	57739	-	Nucleoside-diphosphate-sugar epimerase	FIG01964181
NODE_16_length_124517_cov_227.778655_59245_59898	59245	59898	+	hypothetical protein
NODE_16_length_124517_cov_227.778655_60753_59920	60753	59920	-	3-oxoacyl-[acyl-carrier protein] reductase (EC 1.1.1.100)	FIG00621114
NODE_16_length_124517_cov_227.778655_60939_62057	60939	62057	+	hypothetical protein
NODE_16_length_124517_cov_227.778655_62795_62070	62795	62070	-	ATP-dependent Clp protease ATP-binding subunit ClpA	FIG00014000
NODE_16_length_124517_cov_227.778655_62936_63790	62936	63790	+	luciferase-like protein	FIG01761761
NODE_16_length_124517_cov_227.778655_64688_63837	64688	63837	-	FIG01001012: hypothetical protein	FIG01001011
NODE_16_length_124517_cov_227.778655_65053_64727	65053	64727	-	Copper binding protein, plastocyanin/azurin family
NODE_16_length_124517_cov_227.778655_65406_65050	65406	65050	-	Copper binding protein, plastocyanin/azurin family	FIG00440484
NODE_16_length_124517_cov_227.778655_67016_65418	67016	65418	-	Multicopper oxidase	FIG00060246
NODE_16_length_124517_cov_227.778655_68344_67013	68344	67013	-	FIG00996222: hypothetical protein	FIG00996220
NODE_16_length_124517_cov_227.778655_69048_68341	69048	68341	-	Methylamine dehydrogenase light chain precursor (EC 1.4.99.3)	FIG00029533
NODE_16_length_124517_cov_227.778655_69690_69076	69690	69076	-	Methylamine utilization protein mauD	FIG01001410
NODE_16_length_124517_cov_227.778655_70316_69720	70316	69720	-	FIG00999788: hypothetical protein	FIG00999787
NODE_16_length_124517_cov_227.778655_70588_72060	70588	72060	+	FIG00996707: hypothetical protein	FIG00996704
NODE_16_length_124517_cov_227.778655_72057_72818	72057	72818	+	Transcriptional regulator, IclR family	FIG00022569
NODE_16_length_124517_cov_227.778655_73806_72820	73806	72820	-	L-proline glycine betaine binding ABC transporter protein ProX (TC 3.A.1.12.1) / Osmotic adaptation	FIG00883523
NODE_16_length_124517_cov_227.778655_74569_73808	74569	73808	-	putative ABC transporter permease	FIG01326076
NODE_16_length_124517_cov_227.778655_75756_74566	75756	74566	-	L-proline glycine betaine ABC transport system permease protein ProV (TC 3.A.1.12.1)	FIG00008556
NODE_16_length_124517_cov_227.778655_76405_75749	76405	75749	-	Glycine betaine/carnitine/choline ABC transporter, permease protein	FIG00456934
NODE_16_length_124517_cov_227.778655_76755_76588	76755	76588	-	hypothetical protein
NODE_16_length_124517_cov_227.778655_77336_77001	77336	77001	-	Ribosome small subunit-stimulated GTPase EngC	FIG00000464
NODE_16_length_124517_cov_227.778655_79997_77619	79997	77619	-	Putative formate dehydrogenase oxidoreductase protein	FIG00001215
NODE_16_length_124517_cov_227.778655_80639_80088	80639	80088	-	Transcriptional regulator, TetR family
NODE_16_length_124517_cov_227.778655_80770_81573	80770	81573	+	Enoyl-CoA hydratase (EC 4.2.1.17)	FIG00033206
NODE_16_length_124517_cov_227.778655_81606_82376	81606	82376	+	3-oxoacyl-(acyl-carrier-protein) reductase (fabG)	FIG01332232
NODE_16_length_124517_cov_227.778655_82497_83288	82497	83288	+	3-alpha-(or 20-beta)-hydroxysteroid dehydrogenase (EC 1.1.1.53)
NODE_16_length_124517_cov_227.778655_83330_84676	83330	84676	+	putative integral membrane transport protein	FIG00435540
NODE_16_length_124517_cov_227.778655_84719_85411	84719	85411	+	ThiJ/PfpI family protein	FIG00015923
NODE_16_length_124517_cov_227.778655_85476_86750	85476	86750	+	Cell envelope-associated transcriptional attenuator LytR-CpsA-Psr, subfamily A1 (as in PMID19099556)	FIG00025213
NODE_16_length_124517_cov_227.778655_87684_86767	87684	86767	-	Quinone oxidoreductase (EC 1.6.5.5)	FIG00002982
NODE_16_length_124517_cov_227.778655_88913_87759	88913	87759	-	Rieske (2Fe-2S) domain-containing protein	FIG01318144
NODE_16_length_124517_cov_227.778655_89182_90024	89182	90024	+	conserved hypothetical protein
NODE_16_length_124517_cov_227.778655_90932_90033	90932	90033	-	D-alanyl-D-alanine carboxypeptidase (EC 3.4.16.4)	FIG00561498
NODE_16_length_124517_cov_227.778655_90931_91047	90931	91047	+	hypothetical protein
NODE_16_length_124517_cov_227.778655_91044_91727	91044	91727	+	two-component system response regulator
NODE_16_length_124517_cov_227.778655_91775_93184	91775	93184	+	two-component system sensor kinase
NODE_16_length_124517_cov_227.778655_93448_94617	93448	94617	+	Alcohol dehydrogenase (EC 1.1.1.1)	FIG01007502
NODE_16_length_124517_cov_227.778655_95298_94717	95298	94717	-	Transcriptional regulator, TetR family
NODE_16_length_124517_cov_227.778655_96967_95357	96967	95357	-	Acetyl-coenzyme A synthetase (EC 6.2.1.1)	FIG00022631
NODE_16_length_124517_cov_227.778655_97098_96964	97098	96964	-	hypothetical protein
NODE_16_length_124517_cov_227.778655_97312_99192	97312	99192	+	Cyclohexanone monooxygenase (EC 1.14.13.22)	FIG00975774
NODE_16_length_124517_cov_227.778655_99189_100361	99189	100361	+	Alpha-methylacyl-CoA racemase (EC 5.1.99.4)	FIG01312689
NODE_16_length_124517_cov_227.778655_100358_101944	100358	101944	+	4-coumarate--CoA ligase 1 (EC 6.2.1.12)	FIG00820129
NODE_16_length_124517_cov_227.778655_102285_102001	102285	102001	-	hypothetical protein
NODE_16_length_124517_cov_227.778655_102342_102455	102342	102455	+	hypothetical protein
NODE_16_length_124517_cov_227.778655_103422_102445	103422	102445	-	FIG00824340: hypothetical protein	FIG01520546
NODE_16_length_124517_cov_227.778655_103646_106210	103646	106210	+	regulatory protein, LuxR
NODE_16_length_124517_cov_227.778655_106256_107872	106256	107872	+	multidrug transporter, MFS superfamily	FIG01040350
NODE_16_length_124517_cov_227.778655_108825_107908	108825	107908	-	Urease accessory protein UreD	FIG00001113
NODE_16_length_124517_cov_227.778655_109436_108822	109436	108822	-	Urease accessory protein UreG	FIG00001001
NODE_16_length_124517_cov_227.778655_110146_109457	110146	109457	-	Urease accessory protein UreF	FIG00001025
NODE_16_length_124517_cov_227.778655_112325_110154	112325	110154	-	Urease alpha subunit (EC 3.5.1.5)	FIG00002050
NODE_16_length_124517_cov_227.778655_113189_112443	113189	112443	-	FIG01123845: hypothetical protein	FIG01123844
NODE_16_length_124517_cov_227.778655_113508_113194	113508	113194	-	Urease gamma subunit (EC 3.5.1.5)	FIG00010604
NODE_16_length_124517_cov_227.778655_113843_115447	113843	115447	+	putative substrate-binding transport protein	FIG01002533
NODE_16_length_124517_cov_227.778655_115444_116418	115444	116418	+	Oligopeptide transport system permease protein OppB (TC 3.A.1.5.1)	FIG00945384
NODE_16_length_124517_cov_227.778655_116444_117244	116444	117244	+	Dipeptide transport system permease protein DppC (TC 3.A.1.5.2)	FIG00006691
NODE_16_length_124517_cov_227.778655_117241_118167	117241	118167	+	Oligopeptide transport ATP-binding protein OppD (TC 3.A.1.5.1)	FIG00002049
NODE_16_length_124517_cov_227.778655_118164_118832	118164	118832	+	Putative ABC transport system, ATP-binding subunit	FIG01542896
NODE_16_length_124517_cov_227.778655_119373_118807	119373	118807	-	Dihydrofolate reductase (EC 1.5.1.3)	FIG00000048
NODE_16_length_124517_cov_227.778655_119498_120016	119498	120016	+	Transcriptional regulator, TetR family
NODE_16_length_124517_cov_227.778655_121595_120042	121595	120042	-	Acetyl-CoA hydrolase	FIG01360321
NODE_16_length_124517_cov_227.778655_122097_121771	122097	121771	-	probable branched chain amino acid transport protein	FIG01194840
NODE_16_length_124517_cov_227.778655_122734_122090	122734	122090	-	Branched-chain amino acid transport protein azlC
NODE_16_length_124517_cov_227.778655_122931_123341	122931	123341	+	Transcriptional regulator, AsnC family
NODE_16_length_124517_cov_227.778655_123831_123331	123831	123331	-	Gluconokinase (EC 2.7.1.12)	FIG00000861
NODE_17_length_120169_cov_223.815459_799_476	799	476	-	hypothetical protein
NODE_17_length_120169_cov_223.815459_806_1429	806	1429	+	hypothetical protein
NODE_17_length_120169_cov_223.815459_3480_1531	3480	1531	-	peptidase S9, prolyl oligopeptidase active site domain protein	FIG01539068
NODE_17_length_120169_cov_223.815459_3529_3951	3529	3951	+	hypothetical protein
NODE_17_length_120169_cov_223.815459_4048_4215	4048	4215	+	hypothetical protein
NODE_17_length_120169_cov_223.815459_4314_5567	4314	5567	+	Aspartate aminotransferase (EC 2.6.1.1)	FIG00719736
NODE_17_length_120169_cov_223.815459_5851_7167	5851	7167	+	YibE/F family membrane protein	FIG00997781
NODE_17_length_120169_cov_223.815459_8353_7178	8353	7178	-	possible chaperone protein
NODE_17_length_120169_cov_223.815459_8449_8970	8449	8970	+	Low molecular weight protein-tyrosine-phosphatase Wzb (EC 3.1.3.48)	FIG00044013
NODE_17_length_120169_cov_223.815459_10986_9568	10986	9568	-	Tyrosine-protein kinase Wzc (EC 2.7.10.2)	FIG00006955
NODE_17_length_120169_cov_223.815459_27408_11059	27408	11059	-	putative non-ribosomal peptide synthetase
NODE_17_length_120169_cov_223.815459_27601_27395	27601	27395	-	hypothetical protein
NODE_17_length_120169_cov_223.815459_27578_29338	27578	29338	+	Methyl-accepting chemotaxis protein	FIG01954797
NODE_17_length_120169_cov_223.815459_30420_29407	30420	29407	-	hypothetical protein
NODE_17_length_120169_cov_223.815459_31694_30417	31694	30417	-	Conserved protein
NODE_17_length_120169_cov_223.815459_32995_31751	32995	31751	-	putative integral membrane protein
NODE_17_length_120169_cov_223.815459_34325_32988	34325	32988	-	Permeases of the major facilitator superfamily
NODE_17_length_120169_cov_223.815459_35237_34344	35237	34344	-	putative NADH dehydrogenase/NAD(P)H nitroreductase
NODE_17_length_120169_cov_223.815459_36241_35348	36241	35348	-	Glycosyltransferase
NODE_17_length_120169_cov_223.815459_37131_36307	37131	36307	-	Beta-1,4-galactosyltransferase CpsIVG
NODE_17_length_120169_cov_223.815459_38864_37326	38864	37326	-	Undecaprenyl-phosphate galactosephosphotransferase (EC 2.7.8.6)	FIG00002968
NODE_17_length_120169_cov_223.815459_39031_38861	39031	38861	-	hypothetical protein
NODE_17_length_120169_cov_223.815459_40227_39640	40227	39640	-	Deoxycytidine triphosphate deaminase (EC 3.5.4.30) (dUMP-forming)	FIG00795413
NODE_17_length_120169_cov_223.815459_40387_40460	40387	40460	+	tRNA-Gly-CCC
NODE_17_length_120169_cov_223.815459_41233_40568	41233	40568	-	hypothetical protein
NODE_17_length_120169_cov_223.815459_41472_41948	41472	41948	+	hypothetical protein
NODE_17_length_120169_cov_223.815459_42876_42022	42876	42022	-	FIG00995030: hypothetical protein	FIG00995029
NODE_17_length_120169_cov_223.815459_43521_42970	43521	42970	-	FIG00816998: hypothetical protein	FIG00816995
NODE_17_length_120169_cov_223.815459_44832_43582	44832	43582	-	possible protease	FIG01964147
NODE_17_length_120169_cov_223.815459_45513_44956	45513	44956	-	Transcriptional regulator, TetR family
NODE_17_length_120169_cov_223.815459_45874_46413	45874	46413	+	FIG00824027: hypothetical protein	FIG00824025
NODE_17_length_120169_cov_223.815459_46422_47471	46422	47471	+	Butyryl-CoA dehydrogenase (EC 1.3.99.2)	FIG00009149
NODE_17_length_120169_cov_223.815459_47447_48193	47447	48193	+	Alkanesulfonates ABC transporter ATP-binding protein / Sulfonate ABC transporter, ATP-binding subunit SsuB
NODE_17_length_120169_cov_223.815459_48190_49362	48190	49362	+	Nitrate ABC transporter, nitrate-binding protein	FIG00027125
NODE_17_length_120169_cov_223.815459_49359_50174	49359	50174	+	putative ABC transporter permease	FIG01326076
NODE_17_length_120169_cov_223.815459_50369_50671	50369	50671	+	hypothetical protein
NODE_17_length_120169_cov_223.815459_50756_50902	50756	50902	+	hypothetical protein
NODE_17_length_120169_cov_223.815459_51115_52521	51115	52521	+	Wax ester synthase/acyl-CoA:diacylglycerol acyltransferase	FIG01964059
NODE_17_length_120169_cov_223.815459_53487_52531	53487	52531	-	putative secreted protein	FIG00905474
NODE_17_length_120169_cov_223.815459_53668_53546	53668	53546	-	hypothetical protein
NODE_17_length_120169_cov_223.815459_53661_54605	53661	54605	+	Oxidoreductase
NODE_17_length_120169_cov_223.815459_55682_54666	55682	54666	-	3-oxoacyl-[acyl-carrier-protein] synthase, KASIII (EC 2.3.1.180)	FIG00015100
NODE_17_length_120169_cov_223.815459_55644_56162	55644	56162	+	hypothetical protein
NODE_17_length_120169_cov_223.815459_56239_57186	56239	57186	+	FIG00863843: hypothetical protein	FIG00863837
NODE_17_length_120169_cov_223.815459_57268_57702	57268	57702	+	hypothetical protein
NODE_17_length_120169_cov_223.815459_57882_58424	57882	58424	+	Thioredoxin reductase (EC 1.8.1.9)	FIG00018396
NODE_17_length_120169_cov_223.815459_58523_60358	58523	60358	+	3-methylmercaptopropionyl-CoA dehydrogenase (DmdC)	FIG01963488
NODE_17_length_120169_cov_223.815459_60492_61700	60492	61700	+	hypothetical protein
NODE_17_length_120169_cov_223.815459_61809_62522	61809	62522	+	FIG00997551: hypothetical protein	FIG00997550
NODE_17_length_120169_cov_223.815459_62525_64417	62525	64417	+	FIG00821474: hypothetical protein	FIG00821473
NODE_17_length_120169_cov_223.815459_66514_64514	66514	64514	-	Vancomycin B-type resistance protein VanW	FIG00003433
NODE_17_length_120169_cov_223.815459_68180_66801	68180	66801	-	3-ketoacyl-CoA thiolase (EC 2.3.1.16) @ Acetyl-CoA acetyltransferase (EC 2.3.1.9)
NODE_17_length_120169_cov_223.815459_68299_69645	68299	69645	+	3-oxoacyl-[acyl-carrier protein] reductase (EC 1.1.1.100)	FIG01967557
NODE_17_length_120169_cov_223.815459_69645_70517	69645	70517	+	Acyl dehydratase	FIG01303815
NODE_17_length_120169_cov_223.815459_70903_70586	70903	70586	-	HspR, transcriptional repressor of DnaK operon	FIG00002442
NODE_17_length_120169_cov_223.815459_71472_71098	71472	71098	-	FIG00997436: hypothetical protein	FIG00997435
NODE_17_length_120169_cov_223.815459_71901_72041	71901	72041	+	hypothetical protein
NODE_17_length_120169_cov_223.815459_72091_72390	72091	72390	+	Sporulation regulatory protein WhiD	FIG00036805
NODE_17_length_120169_cov_223.815459_72474_72629	72474	72629	+	hypothetical protein
NODE_17_length_120169_cov_223.815459_73266_72697	73266	72697	-	Transcriptional regulator, TetR family	FIG01965129
NODE_17_length_120169_cov_223.815459_74589_73384	74589	73384	-	Beta-hexosaminidase (EC 3.2.1.52)	FIG00001088
NODE_17_length_120169_cov_223.815459_74699_75166	74699	75166	+	Universal stress protein family	FIG01967004
NODE_17_length_120169_cov_223.815459_75222_76361	75222	76361	+	Isochorismate synthase (EC 5.4.4.2)	FIG01304982
NODE_17_length_120169_cov_223.815459_76401_76574	76401	76574	+	FIG00996210: hypothetical protein	FIG00996209
NODE_17_length_120169_cov_223.815459_76555_80946	76555	80946	+	PROBABLE CONSERVED TRANSMEMBRANE PROTEIN	FIG01967252
NODE_17_length_120169_cov_223.815459_82268_83359	82268	83359	+	PROBABLE CONSERVED MEMBRANE PROTEIN	FIG01963451
NODE_17_length_120169_cov_223.815459_84815_83607	84815	83607	-	FIG00996937: hypothetical protein	FIG00996934
NODE_17_length_120169_cov_223.815459_84809_86623	84809	86623	+	FIG01121868: Possible membrane protein	FIG01964999
NODE_17_length_120169_cov_223.815459_86933_87850	86933	87850	+	hypothetical protein
NODE_17_length_120169_cov_223.815459_87926_88681	87926	88681	+	POSSIBLE METHYLTRANSFERASE (METHYLASE)	FIG01121659
NODE_17_length_120169_cov_223.815459_88827_89591	88827	89591	+	Transcriptional regulator/sugar kinase	FIG01308570
NODE_17_length_120169_cov_223.815459_89579_89713	89579	89713	+	hypothetical protein
NODE_17_length_120169_cov_223.815459_89800_91248	89800	91248	+	Aldehyde dehydrogenase (EC 1.2.1.3)	FIG01292786
NODE_17_length_120169_cov_223.815459_91351_92304	91351	92304	+	putative membrane transport protein	FIG01594639
NODE_17_length_120169_cov_223.815459_92372_94366	92372	94366	+	OB-fold nucleic acid binding amino acid transporter	FIG00821311
NODE_17_length_120169_cov_223.815459_95022_94429	95022	94429	-	hypothetical protein
NODE_17_length_120169_cov_223.815459_96017_95163	96017	95163	-	3-alpha-hydroxysteroid dehydrogenase (EC 1.1.1.50)	FIG00830506
NODE_17_length_120169_cov_223.815459_96752_96174	96752	96174	-	Serine acetyltransferase (EC 2.3.1.30)	FIG00000128
NODE_17_length_120169_cov_223.815459_97690_96758	97690	96758	-	Cysteine synthase (EC 2.5.1.47)	FIG00064110
NODE_17_length_120169_cov_223.815459_99757_97928	99757	97928	-	Phosphoenolpyruvate carboxykinase [GTP] (EC 4.1.1.32)	FIG00001643
NODE_17_length_120169_cov_223.815459_100357_100046	100357	100046	-	hypothetical protein
NODE_17_length_120169_cov_223.815459_101824_100391	101824	100391	-	FIG033897: hypothetical protein	FIG00033897
NODE_17_length_120169_cov_223.815459_102540_101821	102540	101821	-	FIG032248: hypothetical protein
NODE_17_length_120169_cov_223.815459_102746_103567	102746	103567	+	tRNA (guanine46-N7-)-methyltransferase (EC 2.1.1.33)	FIG00002733
NODE_17_length_120169_cov_223.815459_103564_104256	103564	104256	+	FIG00820733: hypothetical protein, Rv0207c	FIG00820731
NODE_17_length_120169_cov_223.815459_104268_106970	104268	106970	+	Transmembrane transport protein MmpL3	FIG01001691
NODE_17_length_120169_cov_223.815459_107642_106971	107642	106971	-	FIG00998653: hypothetical protein	FIG00998652
NODE_17_length_120169_cov_223.815459_108809_107658	108809	107658	-	putative integral membrane protein
NODE_17_length_120169_cov_223.815459_109031_110488	109031	110488	+	Adenylate cyclase (EC 4.6.1.1)	FIG00001294
NODE_17_length_120169_cov_223.815459_110610_111665	110610	111665	+	FIG00993951: hypothetical protein	FIG00993950
NODE_17_length_120169_cov_223.815459_112361_111675	112361	111675	-	predicted biotin regulatory protein BioR (GntR family)	FIG00079247
NODE_17_length_120169_cov_223.815459_112535_112398	112535	112398	-	hypothetical protein
NODE_17_length_120169_cov_223.815459_112530_114230	112530	114230	+	2-isopropylmalate synthase (EC 2.3.3.13)	FIG00000157
NODE_17_length_120169_cov_223.815459_114906_114289	114906	114289	-	hypothetical protein
NODE_17_length_120169_cov_223.815459_115209_115760	115209	115760	+	Protein yceI precursor	FIG00948541
NODE_17_length_120169_cov_223.815459_117257_115839	117257	115839	-	Rifampin monooxygenase	FIG01836685
NODE_17_length_120169_cov_223.815459_117703_118134	117703	118134	+	membrane protein
NODE_17_length_120169_cov_223.815459_118251_118628	118251	118628	+	FIG01000406: hypothetical protein	FIG01000399
NODE_17_length_120169_cov_223.815459_118676_120142	118676	120142	+	Di-/tripeptide transporter	FIG00004528
NODE_18_length_117183_cov_205.065048_810_139	810	139	-	hypothetical protein
NODE_18_length_117183_cov_205.065048_921_1895	921	1895	+	Sulfatase modifying factor 1 precursor (C-alpha-formyglycine- generating enzyme 1)	FIG00003489
NODE_18_length_117183_cov_205.065048_1895_2779	1895	2779	+	Probable conserved integral membrane protein	FIG01338103
NODE_18_length_117183_cov_205.065048_2853_3194	2853	3194	+	LSU ribosomal protein L19p	FIG00000214
NODE_18_length_117183_cov_205.065048_3265_4065	3265	4065	+	Signal peptidase I (EC 3.4.21.89)	FIG00000015
NODE_18_length_117183_cov_205.065048_4116_4754	4116	4754	+	Ribonuclease HII (EC 3.1.26.4)	FIG00000126
NODE_18_length_117183_cov_205.065048_4803_5120	4803	5120	+	Protein often found in Actinomycetes clustered with signal peptidase and/or RNaseHII	FIG00004032
NODE_18_length_117183_cov_205.065048_5296_5117	5296	5117	-	hypothetical protein
NODE_18_length_117183_cov_205.065048_5334_5690	5334	5690	+	Endonuclease (EC 3.1.-.-)	FIG00617435
NODE_18_length_117183_cov_205.065048_5690_7198	5690	7198	+	MG(2+) CHELATASE FAMILY PROTEIN / ComM-related protein	FIG00000635
NODE_18_length_117183_cov_205.065048_7195_8316	7195	8316	+	Rossmann fold nucleotide-binding protein Smf possibly involved in DNA uptake	FIG00035268
NODE_18_length_117183_cov_205.065048_8861_8328	8861	8328	-	(3R)-hydroxyacyl-ACP dehydratase subunit HadA	FIG00821179
NODE_18_length_117183_cov_205.065048_9052_10146	9052	10146	+	hypothetical protein
NODE_18_length_117183_cov_205.065048_10222_11001	10222	11001	+	Iron utilization protein	FIG00997350
NODE_18_length_117183_cov_205.065048_12172_11021	12172	11021	-	Multidrug resistance transporter, Bcr/CflA family	FIG00025607
NODE_18_length_117183_cov_205.065048_12258_13199	12258	13199	+	Tyrosine recombinase XerC	FIG00600726
NODE_18_length_117183_cov_205.065048_13753_13184	13753	13184	-	Membrane proteins related to metalloendopeptidases	FIG00011382
NODE_18_length_117183_cov_205.065048_14099_14914	14099	14914	+	SSU ribosomal protein S2p (SAe)	FIG00037273
NODE_18_length_117183_cov_205.065048_15029_15853	15029	15853	+	Translation elongation factor Ts	FIG00000191
NODE_18_length_117183_cov_205.065048_16125_16853	16125	16853	+	Uridine monophosphate kinase (EC 2.7.4.22)	FIG00001819
NODE_18_length_117183_cov_205.065048_16921_17478	16921	17478	+	Ribosome recycling factor	FIG00000202
NODE_18_length_117183_cov_205.065048_17481_18341	17481	18341	+	Phosphatidate cytidylyltransferase (EC 2.7.7.41)	FIG00000097
NODE_18_length_117183_cov_205.065048_18338_19072	18338	19072	+	FIG00996192: hypothetical protein	FIG00996189
NODE_18_length_117183_cov_205.065048_19151_20422	19151	20422	+	Triacylglycerol lipase precursor (EC 3.1.1.3)	FIG00143722
NODE_18_length_117183_cov_205.065048_21268_20426	21268	20426	-	Citrate lyase beta chain (EC 4.1.3.6)	FIG00010100
NODE_18_length_117183_cov_205.065048_21756_21340	21756	21340	-	FIG00994532: hypothetical protein	FIG00994531
NODE_18_length_117183_cov_205.065048_21877_21749	21877	21749	-	hypothetical protein
NODE_18_length_117183_cov_205.065048_21863_22927	21863	22927	+	Ribosomal RNA large subunit methyltransferase N (EC 2.1.1.-)	FIG00000293
NODE_18_length_117183_cov_205.065048_23265_22996	23265	22996	-	FIG00999973: hypothetical protein	FIG00999972
NODE_18_length_117183_cov_205.065048_23427_24584	23427	24584	+	1-deoxy-D-xylulose 5-phosphate reductoisomerase (EC 1.1.1.267)	FIG00000401
NODE_18_length_117183_cov_205.065048_24591_25823	24591	25823	+	Membrane-associated zinc metalloprotease	FIG00002803
NODE_18_length_117183_cov_205.065048_25885_27048	25885	27048	+	1-hydroxy-2-methyl-2-(E)-butenyl 4-diphosphate synthase (EC 1.17.7.1)	FIG00000449
NODE_18_length_117183_cov_205.065048_27214_27999	27214	27999	+	GCN5-related N-acetyltransferase, FIGfam019367	FIG00019367
NODE_18_length_117183_cov_205.065048_28794_28006	28794	28006	-	Leader peptidase (Prepilin peptidase) (EC 3.4.23.43) / N-methyltransferase (EC 2.1.1.-)
NODE_18_length_117183_cov_205.065048_29120_29326	29120	29326	+	hypothetical protein
NODE_18_length_117183_cov_205.065048_29402_29809	29402	29809	+	Similar to TadZ/CpaE, associated with Flp pilus assembly	FIG00016753
NODE_18_length_117183_cov_205.065048_29848_30762	29848	30762	+	hypothetical protein
NODE_18_length_117183_cov_205.065048_30772_31509	30772	31509	+	Flp pilus assembly protein RcpC/CpaB	FIG00003301
NODE_18_length_117183_cov_205.065048_31506_32705	31506	32705	+	Type II/IV secretion system ATPase TadZ/CpaE, associated with Flp pilus assembly	FIG00137434
NODE_18_length_117183_cov_205.065048_32702_34099	32702	34099	+	Type II/IV secretion system ATP hydrolase TadA/VirB11/CpaF, TadA subfamily	FIG00001036
NODE_18_length_117183_cov_205.065048_34108_35967	34108	35967	+	Flp pilus assembly protein TadB	FIG01959655
NODE_18_length_117183_cov_205.065048_35989_36879	35989	36879	+	Type II/IV secretion system protein TadC, associated with Flp pilus assembly	FIG00139157
NODE_18_length_117183_cov_205.065048_37692_36892	37692	36892	-	hypothetical protein
NODE_18_length_117183_cov_205.065048_37895_38182	37895	38182	+	hypothetical protein
NODE_18_length_117183_cov_205.065048_39071_38202	39071	38202	-	probable transcriptional regulator, LuxR family	FIG00996545
NODE_18_length_117183_cov_205.065048_39175_40794	39175	40794	+	Acyl-CoA synthetases (AMP-forming)/AMP-acid ligases	FIG01311170
NODE_18_length_117183_cov_205.065048_41645_40857	41645	40857	-	2-aminoethylphosphonate ABC transporter permease protein II (TC 3.A.1.9.1)	FIG00005531
NODE_18_length_117183_cov_205.065048_42525_41620	42525	41620	-	2-aminoethylphosphonate ABC transporter permease protein I (TC 3.A.1.9.1)	FIG00005907
NODE_18_length_117183_cov_205.065048_43727_42522	43727	42522	-	2-aminoethylphosphonate ABC transporter ATP-binding protein (TC 3.A.1.9.1)	FIG00026340
NODE_18_length_117183_cov_205.065048_44790_43729	44790	43729	-	Ferric iron ABC transporter, iron-binding protein	FIG00002011
NODE_18_length_117183_cov_205.065048_45526_44849	45526	44849	-	Similar to phosphoglycolate phosphatase, clustered with ribosomal large subunit pseudouridine synthase C	FIG00133087
NODE_18_length_117183_cov_205.065048_46663_45551	46663	45551	-	putative secreted oxidoreductase	FIG00861709
NODE_18_length_117183_cov_205.065048_46796_47308	46796	47308	+	FIG00825894: hypothetical protein	FIG00825887
NODE_18_length_117183_cov_205.065048_47305_48006	47305	48006	+	Predicted transcriptional regulator of N-Acetylglucosamine utilization, GntR family	FIG00008348
NODE_18_length_117183_cov_205.065048_48264_48007	48264	48007	-	hypothetical protein
NODE_18_length_117183_cov_205.065048_48438_50135	48438	50135	+	FIG01001297: hypothetical protein	FIG01001295
NODE_18_length_117183_cov_205.065048_50145_51461	50145	51461	+	possible diacylglycerol kinase, catalytic region	FIG00998203
NODE_18_length_117183_cov_205.065048_51785_51468	51785	51468	-	hypothetical protein
NODE_18_length_117183_cov_205.065048_51939_52796	51939	52796	+	Methionine aminopeptidase (EC 3.4.11.18)	FIG00000036
NODE_18_length_117183_cov_205.065048_52793_54325	52793	54325	+	Cobyric acid synthase (EC 6.3.5.10)	FIG00000530
NODE_18_length_117183_cov_205.065048_54903_57431	54903	57431	+	hypothetical protein
NODE_18_length_117183_cov_205.065048_57902_58117	57902	58117	+	hypothetical protein
NODE_18_length_117183_cov_205.065048_58369_59580	58369	59580	+	D-alanyl-D-alanine carboxypeptidase (EC 3.4.16.4)	FIG00561498
NODE_18_length_117183_cov_205.065048_59697_60188	59697	60188	+	FIG01001471: hypothetical protein	FIG01001469
NODE_18_length_117183_cov_205.065048_60232_61716	60232	61716	+	Sulfate permease	FIG00005216
NODE_18_length_117183_cov_205.065048_62068_63066	62068	63066	+	2-Oxobutyrate oxidase, putative	FIG00003889
NODE_18_length_117183_cov_205.065048_63098_63931	63098	63931	+	Methionine ABC transporter substrate-binding protein	FIG00047509
NODE_18_length_117183_cov_205.065048_63931_64950	63931	64950	+	Methionine ABC transporter ATP-binding protein	FIG00006151
NODE_18_length_117183_cov_205.065048_64947_65615	64947	65615	+	Methionine ABC transporter permease protein	FIG00045144
NODE_18_length_117183_cov_205.065048_65709_66137	65709	66137	+	hypothetical protein
NODE_18_length_117183_cov_205.065048_67493_66117	67493	66117	-	NADPH-dependent mycothiol reductase Mtr	FIG00023452
NODE_18_length_117183_cov_205.065048_68518_67490	68518	67490	-	Lysophospholipase (EC 3.1.1.5)	FIG00004249
NODE_18_length_117183_cov_205.065048_68690_70225	68690	70225	+	Malate:quinone oxidoreductase (EC 1.1.5.4)	FIG00000978
NODE_18_length_117183_cov_205.065048_70467_72368	70467	72368	+	ChlI component of cobalt chelatase involved in B12 biosynthesis / ChlD component of cobalt chelatase involved in B12 biosynthesis	FIG00003696
NODE_18_length_117183_cov_205.065048_72412_73026	72412	73026	+	Cob(I)alamin adenosyltransferase (EC 2.5.1.17)	FIG00000641
NODE_18_length_117183_cov_205.065048_73020_74402	73020	74402	+	Cobyrinic acid A,C-diamide synthase	FIG00138468
NODE_18_length_117183_cov_205.065048_74395_74757	74395	74757	+	Cobalamin biosynthesis protein CbiG / Cobalt-precorrin-3b C17-methyltransferase	FIG00002052
NODE_18_length_117183_cov_205.065048_74804_76030	74804	76030	+	Siroheme synthase / Precorrin-2 oxidase (EC 1.3.1.76) / Sirohydrochlorin ferrochelatase (EC 4.99.1.4) / Uroporphyrinogen-III methyltransferase (EC 2.1.1.107)	FIG00090522
NODE_18_length_117183_cov_205.065048_76042_77523	76042	77523	+	Multidrug efflux pump P55	FIG00997405
NODE_18_length_117183_cov_205.065048_77598_78464	77598	78464	+	hypothetical protein
NODE_18_length_117183_cov_205.065048_79200_78457	79200	78457	-	UPF0246 protein YaaA	FIG00002158
NODE_18_length_117183_cov_205.065048_81693_79291	81693	79291	-	hypothetical protein
NODE_18_length_117183_cov_205.065048_81912_83657	81912	83657	+	Prolyl-tRNA synthetase (EC 6.1.1.15), bacterial type	FIG00000069
NODE_18_length_117183_cov_205.065048_84553_83708	84553	83708	-	short chain dehydrogenase
NODE_18_length_117183_cov_205.065048_86172_84550	86172	84550	-	Long-chain-fatty-acid--CoA ligase (EC 6.2.1.3)
NODE_18_length_117183_cov_205.065048_87761_86184	87761	86184	-	Aldehyde dehydrogenase (EC 1.2.1.3)	FIG01292786
NODE_18_length_117183_cov_205.065048_88392_87805	88392	87805	-	transcriptional regulator, TetR family	FIG00628138
NODE_18_length_117183_cov_205.065048_89784_88423	89784	88423	-	cytochrome P450 CYP136( EC:1.14.13.70 )	FIG01448899
NODE_18_length_117183_cov_205.065048_90738_89806	90738	89806	-	FIG00828950: hypothetical protein	FIG00828949
NODE_18_length_117183_cov_205.065048_90922_92655	90922	92655	+	Acyl-CoA dehydrogenase (EC 1.3.8.7)	FIG01344744
NODE_18_length_117183_cov_205.065048_92771_93391	92771	93391	+	Uncharacterized conserved protein
NODE_18_length_117183_cov_205.065048_93826_93407	93826	93407	-	hypothetical protein
NODE_18_length_117183_cov_205.065048_94078_94458	94078	94458	+	FIG01378529: Probable response regulator	FIG01378529
NODE_18_length_117183_cov_205.065048_94651_95019	94651	95019	+	NADH ubiquinone oxidoreductase chain A (EC 1.6.5.3)	FIG00000558
NODE_18_length_117183_cov_205.065048_95059_95631	95059	95631	+	NADH-ubiquinone oxidoreductase chain B (EC 1.6.5.3)	FIG00133539
NODE_18_length_117183_cov_205.065048_95631_96383	95631	96383	+	NADH-ubiquinone oxidoreductase chain C (EC 1.6.5.3)	FIG00000785
NODE_18_length_117183_cov_205.065048_96380_97714	96380	97714	+	NADH-ubiquinone oxidoreductase chain D (EC 1.6.5.3)	FIG00138449
NODE_18_length_117183_cov_205.065048_97711_99777	97711	99777	+	NADH-ubiquinone oxidoreductase chain F (EC 1.6.5.3)	FIG00117890
NODE_18_length_117183_cov_205.065048_99774_102227	99774	102227	+	NADH-ubiquinone oxidoreductase chain G (EC 1.6.5.3)	FIG00010922
NODE_18_length_117183_cov_205.065048_102224_103528	102224	103528	+	NADH-ubiquinone oxidoreductase chain H (EC 1.6.5.3)	FIG00133041
NODE_18_length_117183_cov_205.065048_103521_104066	103521	104066	+	NADH-ubiquinone oxidoreductase chain I (EC 1.6.5.3)	FIG00138210
NODE_18_length_117183_cov_205.065048_104066_104896	104066	104896	+	NADH-ubiquinone oxidoreductase chain J (EC 1.6.5.3)	FIG00000569
NODE_18_length_117183_cov_205.065048_104893_105192	104893	105192	+	NADH-ubiquinone oxidoreductase chain K (EC 1.6.5.3)	FIG00000559
NODE_18_length_117183_cov_205.065048_105194_107125	105194	107125	+	NADH-ubiquinone oxidoreductase chain L (EC 1.6.5.3)	FIG00068727
NODE_18_length_117183_cov_205.065048_107122_108702	107122	108702	+	NADH-ubiquinone oxidoreductase chain M (EC 1.6.5.3)	FIG01960276
NODE_18_length_117183_cov_205.065048_108699_110285	108699	110285	+	NADH-ubiquinone oxidoreductase chain N (EC 1.6.5.3)	FIG00000512
NODE_18_length_117183_cov_205.065048_110512_110357	110512	110357	-	hypothetical protein
NODE_18_length_117183_cov_205.065048_111292_110717	111292	110717	-	transcriptional regulator, TetR family	FIG00628138
NODE_18_length_117183_cov_205.065048_111461_113020	111461	113020	+	FIG00995516: hypothetical protein	FIG00995514
NODE_18_length_117183_cov_205.065048_113991_113545	113991	113545	-	FIG00820361: hypothetical protein	FIG00820360
NODE_18_length_117183_cov_205.065048_114569_113988	114569	113988	-	PROBABLE CONSERVED TRANSMEMBRANE ALANINE RICH PROTEIN
NODE_18_length_117183_cov_205.065048_114709_115278	114709	115278	+	FIG000325: clustered with transcription termination protein NusA	FIG00000325
NODE_18_length_117183_cov_205.065048_115275_116306	115275	116306	+	Transcription termination protein NusA	FIG00000168
NODE_18_length_117183_cov_205.065048_116459_116665	116459	116665	+	COG2740: Predicted nucleic-acid-binding protein implicated in transcription termination	FIG00001133
NODE_19_length_101106_cov_314.380531_1127_1243	1127	1243	+	hypothetical protein
NODE_19_length_101106_cov_314.380531_1830_1264	1830	1264	-	Phage protein
NODE_19_length_101106_cov_314.380531_2295_1837	2295	1837	-	hypothetical protein
NODE_19_length_101106_cov_314.380531_2579_6835	2579	6835	+	Relaxase TrwC / Conjugal transfer protein TraA / DNA primase (EC 2.7.7.-), conjugative
NODE_19_length_101106_cov_314.380531_6864_7595	6864	7595	+	hypothetical protein
NODE_19_length_101106_cov_314.380531_10625_9630	10625	9630	-	possible restriction endonuclease
NODE_19_length_101106_cov_314.380531_11750_11100	11750	11100	-	hypothetical protein
NODE_19_length_101106_cov_314.380531_13762_11747	13762	11747	-	conjugative transfer gene complex protein
NODE_19_length_101106_cov_314.380531_14307_13759	14307	13759	-	hypothetical protein
NODE_19_length_101106_cov_314.380531_15968_14325	15968	14325	-	putative peptidase
NODE_19_length_101106_cov_314.380531_16259_15969	16259	15969	-	hypothetical protein
NODE_19_length_101106_cov_314.380531_17986_16256	17986	16256	-	FIG00547607: hypothetical protein	FIG01845792
NODE_19_length_101106_cov_314.380531_19497_17998	19497	17998	-	putative integral membrane protein
NODE_19_length_101106_cov_314.380531_21059_19494	21059	19494	-	hypothetical protein
NODE_19_length_101106_cov_314.380531_21859_21047	21859	21047	-	putative involved in replication/partition
NODE_19_length_101106_cov_314.380531_22494_21856	22494	21856	-	putative involved in replication/partition
NODE_19_length_101106_cov_314.380531_22816_22508	22816	22508	-	hypothetical protein
NODE_19_length_101106_cov_314.380531_23123_22824	23123	22824	-	hypothetical protein
NODE_19_length_101106_cov_314.380531_23857_23201	23857	23201	-	hypothetical protein
NODE_19_length_101106_cov_314.380531_25565_23925	25565	23925	-	hypothetical protein
NODE_19_length_101106_cov_314.380531_26536_25598	26536	25598	-	hypothetical protein
NODE_19_length_101106_cov_314.380531_27576_26581	27576	26581	-	hypothetical protein
NODE_19_length_101106_cov_314.380531_27749_27636	27749	27636	-	hypothetical protein
NODE_19_length_101106_cov_314.380531_29793_30101	29793	30101	+	hypothetical protein
NODE_19_length_101106_cov_314.380531_30290_31189	30290	31189	+	hypothetical protein
NODE_19_length_101106_cov_314.380531_31537_31286	31537	31286	-	WhiB-type transcriptional regulator	FIG00068527
NODE_19_length_101106_cov_314.380531_32132_31563	32132	31563	-	HNH endonuclease family protein	FIG00017582
NODE_19_length_101106_cov_314.380531_32547_32786	32547	32786	+	hypothetical protein
NODE_19_length_101106_cov_314.380531_33204_32893	33204	32893	-	integration host factor
NODE_19_length_101106_cov_314.380531_34720_33461	34720	33461	-	peptidase M20D, amidohydrolase
NODE_19_length_101106_cov_314.380531_34762_35685	34762	35685	+	4-hydroxy-tetrahydrodipicolinate synthase (EC 4.3.3.7)	FIG00019600
NODE_19_length_101106_cov_314.380531_36572_35661	36572	35661	-	hypothetical protein
NODE_19_length_101106_cov_314.380531_37914_36583	37914	36583	-	Putative metabolite transport protein
NODE_19_length_101106_cov_314.380531_38978_37911	38978	37911	-	4-hydroxy-tetrahydrodipicolinate synthase (EC 4.3.3.7)	FIG00019600
NODE_19_length_101106_cov_314.380531_40000_38978	40000	38978	-	Bll4207 protein
NODE_19_length_101106_cov_314.380531_40094_41458	40094	41458	+	L-serine dehydratase (EC 4.3.1.17)	FIG01970551
NODE_19_length_101106_cov_314.380531_41442_42767	41442	42767	+	hypothetical protein
NODE_19_length_101106_cov_314.380531_43667_43089	43667	43089	-	SWIM zinc finger domain protein	FIG01364035
NODE_19_length_101106_cov_314.380531_45391_43658	45391	43658	-	Helicase, SNF2/RAD54 family	FIG01313191
NODE_19_length_101106_cov_314.380531_46884_45853	46884	45853	-	Site-specific recombinase XerD
NODE_19_length_101106_cov_314.380531_48245_48688	48245	48688	+	RNA polymerase ECF-subfamily sigma factor
NODE_19_length_101106_cov_314.380531_49515_49799	49515	49799	+	putative RNA polymerase sigma (70) factor
NODE_19_length_101106_cov_314.380531_51130_50159	51130	50159	-	Transcriptional regulator containing an amidase domain and an AraC-type DNA-binding HTH domain	FIG00003657
NODE_19_length_101106_cov_314.380531_51327_52016	51327	52016	+	ThiJ/PfpI family protein	FIG00015923
NODE_19_length_101106_cov_314.380531_52086_52403	52086	52403	+	bsr5794; hypothetical protein
NODE_19_length_101106_cov_314.380531_52475_52873	52475	52873	+	FIG01133471: hypothetical protein	FIG01133470
NODE_19_length_101106_cov_314.380531_53169_53630	53169	53630	+	FIG01123194: hypothetical protein	FIG01123193
NODE_19_length_101106_cov_314.380531_53753_53866	53753	53866	+	hypothetical protein
NODE_19_length_101106_cov_314.380531_53888_54337	53888	54337	+	Mobile element protein	FIG01306568
NODE_19_length_101106_cov_314.380531_54907_54545	54907	54545	-	Putative cyanamide hydratase
NODE_19_length_101106_cov_314.380531_56040_55900	56040	55900	-	hypothetical protein
NODE_19_length_101106_cov_314.380531_56926_57975	56926	57975	+	MFS permease protein
NODE_19_length_101106_cov_314.380531_57986_58933	57986	58933	+	D-3-phosphoglycerate dehydrogenase (EC 1.1.1.95)	FIG00031250
NODE_19_length_101106_cov_314.380531_59125_59895	59125	59895	+	Metallo-beta-lactamase family protein
NODE_19_length_101106_cov_314.380531_59932_60189	59932	60189	+	putative oxidoreductase
NODE_19_length_101106_cov_314.380531_60196_60822	60196	60822	+	putative oxidoreductase
NODE_19_length_101106_cov_314.380531_60924_61532	60924	61532	+	Transcriptional regulator, TetR family
NODE_19_length_101106_cov_314.380531_62100_62312	62100	62312	+	Transcriptional regulator, TetR family
NODE_19_length_101106_cov_314.380531_62483_63361	62483	63361	+	FIG01124996: hypothetical protein	FIG01124995
NODE_19_length_101106_cov_314.380531_63481_64725	63481	64725	+	Chloramphenicol resistance protein
NODE_19_length_101106_cov_314.380531_66015_67139	66015	67139	+	Major facilitator family transporter	FIG00458455
NODE_19_length_101106_cov_314.380531_67982_68278	67982	68278	+	transcriptional regulator, TetR family	FIG00628138
NODE_19_length_101106_cov_314.380531_68475_68588	68475	68588	+	hypothetical protein
NODE_19_length_101106_cov_314.380531_68606_69940	68606	69940	+	Lignostilbene-alpha,beta-dioxygenase and related enzymes	FIG01358959
NODE_19_length_101106_cov_314.380531_70007_71497	70007	71497	+	putative transmembrane efflux protein
NODE_19_length_101106_cov_314.380531_73338_71845	73338	71845	-	transmembrane efflux protein	FIG01321746
NODE_19_length_101106_cov_314.380531_73440_74309	73440	74309	+	HigA protein (antitoxin to HigB)	FIG00010902
NODE_19_length_101106_cov_314.380531_75471_75064	75471	75064	-	hypothetical protein
NODE_19_length_101106_cov_314.380531_75571_76110	75571	76110	+	Transcriptional regulator, TetR family
NODE_19_length_101106_cov_314.380531_76275_77117	76275	77117	+	Aspartyl-tRNA(Asn) amidotransferase subunit A (EC 6.3.5.6) @ Glutamyl-tRNA(Gln) amidotransferase subunit A (EC 6.3.5.7)	FIG00000359
NODE_19_length_101106_cov_314.380531_77810_77358	77810	77358	-	Transcriptional regulator, MarR family
NODE_19_length_101106_cov_314.380531_78088_79107	78088	79107	+	2-hydroxymuconic semialdehyde hydrolase (EC 3.7.1.9)	FIG00042074
NODE_19_length_101106_cov_314.380531_79350_79183	79350	79183	-	hypothetical protein
NODE_19_length_101106_cov_314.380531_80112_79462	80112	79462	-	putative two-component system response regulator	FIG01124340
NODE_19_length_101106_cov_314.380531_81452_80118	81452	80118	-	two-component system sensor kinase	FIG01170547
NODE_19_length_101106_cov_314.380531_81548_82471	81548	82471	+	ABC transporter ATP-binding protein	FIG00450796
NODE_19_length_101106_cov_314.380531_82468_84006	82468	84006	+	hypothetical protein
NODE_19_length_101106_cov_314.380531_84065_84634	84065	84634	+	hypothetical protein
NODE_19_length_101106_cov_314.380531_84923_84684	84923	84684	-	hypothetical protein
NODE_19_length_101106_cov_314.380531_85405_85539	85405	85539	+	hypothetical protein
NODE_19_length_101106_cov_314.380531_85779_85642	85779	85642	-	hypothetical protein
NODE_19_length_101106_cov_314.380531_86398_86697	86398	86697	+	hypothetical protein
NODE_19_length_101106_cov_314.380531_86830_87570	86830	87570	+	putative helicase
NODE_19_length_101106_cov_314.380531_87893_87777	87893	87777	-	hypothetical protein
NODE_19_length_101106_cov_314.380531_88243_88959	88243	88959	+	protein of unknown function DUF159	FIG00663548
NODE_19_length_101106_cov_314.380531_89141_89611	89141	89611	+	hypothetical protein
NODE_19_length_101106_cov_314.380531_89748_90734	89748	90734	+	hypothetical protein
NODE_19_length_101106_cov_314.380531_90923_93379	90923	93379	+	L. lactis predicted coding region ORF00041
NODE_19_length_101106_cov_314.380531_94080_94811	94080	94811	+	hypothetical protein
NODE_19_length_101106_cov_314.380531_97919_96132	97919	96132	-	hypothetical protein
NODE_19_length_101106_cov_314.380531_98647_98507	98647	98507	-	hypothetical protein
NODE_19_length_101106_cov_314.380531_99067_100581	99067	100581	+	possible Rep protein
NODE_1_length_468179_cov_206.168680_14_3898	14	3898	+	Peptide synthetase
NODE_1_length_468179_cov_206.168680_5406_4534	5406	4534	-	Daunorubicin-DIM-transport integral membrane protein ABC transporter DrrC
NODE_1_length_468179_cov_206.168680_6200_5403	6200	5403	-	putative ABC transporter membrane protein	FIG01129139
NODE_1_length_468179_cov_206.168680_7240_6263	7240	6263	-	Daunorubicin-DIM-transport ATP-binding protein ABC transporter DrrA	FIG00999138
NODE_1_length_468179_cov_206.168680_8118_7432	8118	7432	-	possible transcriptional regulator, GntR family	FIG01037279
NODE_1_length_468179_cov_206.168680_8746_8267	8746	8267	-	FIG00994444: hypothetical protein	FIG00994439
NODE_1_length_468179_cov_206.168680_9232_9537	9232	9537	+	SSU ribosomal protein S10p (S20e)	FIG00001107
NODE_1_length_468179_cov_206.168680_9566_10219	9566	10219	+	LSU ribosomal protein L3p (L3e)	FIG00001818
NODE_1_length_468179_cov_206.168680_10216_10881	10216	10881	+	LSU ribosomal protein L4p (L1e)	FIG00000263
NODE_1_length_468179_cov_206.168680_10878_11183	10878	11183	+	LSU ribosomal protein L23p (L23Ae)	FIG00000271
NODE_1_length_468179_cov_206.168680_11224_12057	11224	12057	+	LSU ribosomal protein L2p (L8e)	FIG00000223
NODE_1_length_468179_cov_206.168680_12076_12357	12076	12357	+	SSU ribosomal protein S19p (S15e)	FIG00000199
NODE_1_length_468179_cov_206.168680_12354_12758	12354	12758	+	LSU ribosomal protein L22p (L17e)	FIG00000219
NODE_1_length_468179_cov_206.168680_12758_13555	12758	13555	+	SSU ribosomal protein S3p (S3e)	FIG00000218
NODE_1_length_468179_cov_206.168680_13559_13975	13559	13975	+	LSU ribosomal protein L16p (L10e)	FIG00001132
NODE_1_length_468179_cov_206.168680_13975_14211	13975	14211	+	LSU ribosomal protein L29p (L35e)	FIG00015729
NODE_1_length_468179_cov_206.168680_14226_14498	14226	14498	+	SSU ribosomal protein S17p (S11e)	FIG00000181
NODE_1_length_468179_cov_206.168680_14669_15037	14669	15037	+	LSU ribosomal protein L14p (L23e)	FIG00090781
NODE_1_length_468179_cov_206.168680_15037_15354	15037	15354	+	LSU ribosomal protein L24p (L26e)	FIG00000198
NODE_1_length_468179_cov_206.168680_15356_15922	15356	15922	+	LSU ribosomal protein L5p (L11e)	FIG00000174
NODE_1_length_468179_cov_206.168680_15927_16112	15927	16112	+	SSU ribosomal protein S14p (S29e) @ SSU ribosomal protein S14p (S29e), zinc-dependent
NODE_1_length_468179_cov_206.168680_16283_16681	16283	16681	+	SSU ribosomal protein S8p (S15Ae)	FIG00000153
NODE_1_length_468179_cov_206.168680_16696_17235	16696	17235	+	LSU ribosomal protein L6p (L9e)	FIG00001577
NODE_1_length_468179_cov_206.168680_17237_17644	17237	17644	+	LSU ribosomal protein L18p (L5e)	FIG00000200
NODE_1_length_468179_cov_206.168680_17676_18317	17676	18317	+	SSU ribosomal protein S5p (S2e)	FIG00000155
NODE_1_length_468179_cov_206.168680_18317_18496	18317	18496	+	LSU ribosomal protein L30p (L7e)	FIG00000409
NODE_1_length_468179_cov_206.168680_18499_18939	18499	18939	+	LSU ribosomal protein L15p (L27Ae)	FIG00000166
NODE_1_length_468179_cov_206.168680_19162_20484	19162	20484	+	Preprotein translocase secY subunit (TC 3.A.5.1.1)	FIG00937056
NODE_1_length_468179_cov_206.168680_20481_21026	20481	21026	+	Adenylate kinase (EC 2.7.4.3)	FIG00000089
NODE_1_length_468179_cov_206.168680_21026_21829	21026	21829	+	Methionine aminopeptidase (EC 3.4.11.18)	FIG00000036
NODE_1_length_468179_cov_206.168680_22351_21914	22351	21914	-	D-tyrosyl-tRNA(Tyr) deacylase (EC 3.6.1.n1)	FIG00000473
NODE_1_length_468179_cov_206.168680_22546_22803	22546	22803	+	Translation initiation factor 1	FIG00000143
NODE_1_length_468179_cov_206.168680_22881_22994	22881	22994	+	LSU ribosomal protein L36p
NODE_1_length_468179_cov_206.168680_23247_23573	23247	23573	+	SSU ribosomal protein S13p (S18e)	FIG00000160
NODE_1_length_468179_cov_206.168680_23573_23986	23573	23986	+	SSU ribosomal protein S11p (S14e)	FIG00055673
NODE_1_length_468179_cov_206.168680_24013_24618	24013	24618	+	SSU ribosomal protein S4p (S9e)	FIG00000148
NODE_1_length_468179_cov_206.168680_24719_25783	24719	25783	+	DNA-directed RNA polymerase alpha subunit (EC 2.7.7.6)	FIG00000140
NODE_1_length_468179_cov_206.168680_25839_26381	25839	26381	+	LSU ribosomal protein L17p	FIG01292924
NODE_1_length_468179_cov_206.168680_26453_27277	26453	27277	+	tRNA pseudouridine synthase A (EC 4.2.1.70)	FIG00000093
NODE_1_length_468179_cov_206.168680_28426_27284	28426	27284	-	Butyryl-CoA dehydrogenase (EC 1.3.99.2)	FIG00009149
NODE_1_length_468179_cov_206.168680_28511_29068	28511	29068	+	Transcriptional regulator, TetR family
NODE_1_length_468179_cov_206.168680_29108_29662	29108	29662	+	putative reductase	FIG01473707
NODE_1_length_468179_cov_206.168680_31315_29666	31315	29666	-	FIG00994982: hypothetical protein	FIG00994981
NODE_1_length_468179_cov_206.168680_31458_32900	31458	32900	+	PROBABLE CONSERVED MEMBRANE PROTEIN	FIG01963451
NODE_1_length_468179_cov_206.168680_34288_32897	34288	32897	-	subtilase family protein	FIG01963402
NODE_1_length_468179_cov_206.168680_35754_34285	35754	34285	-	putative membrane protein	FIG00092051
NODE_1_length_468179_cov_206.168680_36006_39983	36006	39983	+	FtsK/SpoIIIE family protein	FIG01964053
NODE_1_length_468179_cov_206.168680_39980_41389	39980	41389	+	Type VII secretion-associated protein
NODE_1_length_468179_cov_206.168680_41572_41886	41572	41886	+	hypothetical protein
NODE_1_length_468179_cov_206.168680_41927_42208	41927	42208	+	FIG00544893: hypothetical protein	FIG00544892
NODE_1_length_468179_cov_206.168680_42374_43615	42374	43615	+	Ornithine aminotransferase (EC 2.6.1.13)	FIG00035201
NODE_1_length_468179_cov_206.168680_43802_44245	43802	44245	+	LSU ribosomal protein L13p (L13Ae)	FIG00000211
NODE_1_length_468179_cov_206.168680_44242_44748	44242	44748	+	SSU ribosomal protein S9p (S16e)	FIG00001110
NODE_1_length_468179_cov_206.168680_44900_46228	44900	46228	+	Phosphoglucosamine mutase (EC 5.4.2.10)	FIG00009682
NODE_1_length_468179_cov_206.168680_46302_46604	46302	46604	+	hypothetical protein
NODE_1_length_468179_cov_206.168680_46601_48271	46601	48271	+	hypothetical protein
NODE_1_length_468179_cov_206.168680_49164_48280	49164	48280	-	FIG00821870: hypothetical protein	FIG00821869
NODE_1_length_468179_cov_206.168680_49232_51094	49232	51094	+	Glucosamine--fructose-6-phosphate aminotransferase [isomerizing] (EC 2.6.1.16)	FIG00000038
NODE_1_length_468179_cov_206.168680_51349_51119	51349	51119	-	Copper binding protein, plastocyanin/azurin family
NODE_1_length_468179_cov_206.168680_51565_52341	51565	52341	+	Putative hydroxylase
NODE_1_length_468179_cov_206.168680_52347_53810	52347	53810	+	NAD(P)HX epimerase / NAD(P)HX dehydratase	FIG00000592
NODE_1_length_468179_cov_206.168680_53851_55095	53851	55095	+	Alanine racemase (EC 5.1.1.1)	FIG00001642
NODE_1_length_468179_cov_206.168680_55092_56186	55092	56186	+	HMP-PP hydrolase (pyridoxal phosphatase) Cof, detected in genetic screen for thiamin metabolic genes (PMID:15292217)	FIG00002113
NODE_1_length_468179_cov_206.168680_56143_56688	56143	56688	+	TsaE protein, required for threonylcarbamoyladenosine t(6)A37 formation in tRNA	FIG00000228
NODE_1_length_468179_cov_206.168680_57571_56693	57571	56693	-	hypothetical protein
NODE_1_length_468179_cov_206.168680_57713_58387	57713	58387	+	TsaB protein, required for threonylcarbamoyladenosine (t(6)A) formation in tRNA	FIG00000247
NODE_1_length_468179_cov_206.168680_58384_58881	58384	58881	+	Ribosomal-protein-S18p-alanine acetyltransferase (EC 2.3.1.-)	FIG00122145
NODE_1_length_468179_cov_206.168680_58887_59927	58887	59927	+	TsaD/Kae1/Qri7 protein, required for threonylcarbamoyladenosine t(6)A37 formation in tRNA	FIG00134348
NODE_1_length_468179_cov_206.168680_60005_60295	60005	60295	+	hypothetical protein
NODE_1_length_468179_cov_206.168680_61544_62137	61544	62137	+	hypothetical protein
NODE_1_length_468179_cov_206.168680_63891_62134	63891	62134	-	FIG00995972: hypothetical protein	FIG00995968
NODE_1_length_468179_cov_206.168680_64550_63954	64550	63954	-	putative DNA-binding protein
NODE_1_length_468179_cov_206.168680_64674_65564	64674	65564	+	Transcriptional regulator, IclR family	FIG00022569
NODE_1_length_468179_cov_206.168680_65630_66562	65630	66562	+	3-carboxyethylcatechol 2,3-dioxygenase (EC 1.13.11.16)
NODE_1_length_468179_cov_206.168680_66670_67488	66670	67488	+	2-hydroxy-6-oxo-6-phenylhexa-2,4-dienoate hydrolase (EC 3.7.1.-)	FIG00003780
NODE_1_length_468179_cov_206.168680_67851_67528	67851	67528	-	hypothetical protein
NODE_1_length_468179_cov_206.168680_67932_69398	67932	69398	+	CONSERVED 13E12 REPEAT FAMILY PROTEIN
NODE_1_length_468179_cov_206.168680_69356_69601	69356	69601	+	hypothetical protein
NODE_1_length_468179_cov_206.168680_70572_69571	70572	69571	-	Endonuclease/exonuclease/phosphatase	FIG00538141
NODE_1_length_468179_cov_206.168680_71439_70609	71439	70609	-	O-Methyltransferase involved in polyketide biosynthesis
NODE_1_length_468179_cov_206.168680_71992_71594	71992	71594	-	hypothetical protein
NODE_1_length_468179_cov_206.168680_73590_71989	73590	71989	-	Long-chain-fatty-acid--CoA ligase (EC 6.2.1.3)
NODE_1_length_468179_cov_206.168680_74423_73587	74423	73587	-	2,3-dihydroxy-2,3-dihydro-phenylpropionate dehydrogenase (EC 1.3.1.-)	FIG00006725
NODE_1_length_468179_cov_206.168680_75289_74420	75289	74420	-	2-hydroxy-6-oxo-6-phenylhexa-2,4-dienoate hydrolase (EC 3.7.1.-)	FIG00003780
NODE_1_length_468179_cov_206.168680_75924_75355	75924	75355	-	Biphenyl dioxygenase subunit beta (EC 1.14.12.18) (Biphenyl 2,3-dioxygenase)	FIG00661738
NODE_1_length_468179_cov_206.168680_77158_75932	77158	75932	-	Ferredoxin reductase	FIG00011423
NODE_1_length_468179_cov_206.168680_77514_77167	77514	77167	-	3-phenylpropionate dioxygenase ferredoxin subunit	FIG00007834
NODE_1_length_468179_cov_206.168680_78848_77511	78848	77511	-	Large subunit naph/bph dioxygenase	FIG01955938
NODE_1_length_468179_cov_206.168680_79088_80059	79088	80059	+	alcohol dehydrogenase	FIG00945718
NODE_1_length_468179_cov_206.168680_80056_80490	80056	80490	+	ComA operon protein 2	FIG00666056
NODE_1_length_468179_cov_206.168680_80687_80989	80687	80989	+	Heat shock protein 60 family co-chaperone GroES	FIG00009229
NODE_1_length_468179_cov_206.168680_81106_82719	81106	82719	+	Heat shock protein 60 family chaperone GroEL	FIG00000056
NODE_1_length_468179_cov_206.168680_83500_82796	83500	82796	-	FIG111991: hypothetical protein	FIG00002457
NODE_1_length_468179_cov_206.168680_84074_83502	84074	83502	-	RNA polymerase sigma-70 factor	FIG01303902
NODE_1_length_468179_cov_206.168680_84881_84219	84881	84219	-	Cell surface lipoprotein MPT83 precursor	FIG01320678
NODE_1_length_468179_cov_206.168680_85333_85043	85333	85043	-	Sporulation regulatory protein WhiD	FIG00036805
NODE_1_length_468179_cov_206.168680_85831_86634	85831	86634	+	FIG00996157: hypothetical protein	FIG00822850
NODE_1_length_468179_cov_206.168680_86926_87342	86926	87342	+	RNA polymerase sigma-70 factor	FIG01303902
NODE_1_length_468179_cov_206.168680_87395_88315	87395	88315	+	FIG00997706: hypothetical protein	FIG00821000
NODE_1_length_468179_cov_206.168680_88819_88415	88819	88415	-	FIG00820793: hypothetical protein	FIG00820792
NODE_1_length_468179_cov_206.168680_89013_90536	89013	90536	+	Inosine-5'-monophosphate dehydrogenase (EC 1.1.1.205)	FIG01315946
NODE_1_length_468179_cov_206.168680_90567_91706	90567	91706	+	Inosine-5'-monophosphate dehydrogenase (EC 1.1.1.205)	FIG01315946
NODE_1_length_468179_cov_206.168680_91909_93660	91909	93660	+	Cholesterol oxidase (EC 1.1.3.6)	FIG00817191
NODE_1_length_468179_cov_206.168680_93696_95273	93696	95273	+	GMP synthase [glutamine-hydrolyzing] (EC 6.3.5.2)	FIG00506451
NODE_1_length_468179_cov_206.168680_95620_95342	95620	95342	-	FIG00999353: hypothetical protein	FIG00999352
NODE_1_length_468179_cov_206.168680_96911_95613	96911	95613	-	FIG01122572: hypothetical protein	FIG01122571
NODE_1_length_468179_cov_206.168680_96935_98383	96935	98383	+	two-component system sensor kinase	FIG01170547
NODE_1_length_468179_cov_206.168680_98393_99067	98393	99067	+	putative two-component system response regulator	FIG01124340
NODE_1_length_468179_cov_206.168680_100309_99080	100309	99080	-	putative serine/threonine protein kinase	FIG01307358
NODE_1_length_468179_cov_206.168680_100480_100367	100480	100367	-	hypothetical protein
NODE_1_length_468179_cov_206.168680_100479_101261	100479	101261	+	No significant database matches	FIG01309831
NODE_1_length_468179_cov_206.168680_101258_102814	101258	102814	+	DNA polymerase-like protein PA0670	FIG00027620
NODE_1_length_468179_cov_206.168680_102994_104955	102994	104955	+	Lead, cadmium, zinc and mercury transporting ATPase (EC 3.6.3.3) (EC 3.6.3.5); Copper-translocating P-type ATPase (EC 3.6.3.4)	FIG01595495
NODE_1_length_468179_cov_206.168680_104952_105722	104952	105722	+	N-formylglutamate deformylase (EC 3.5.1.68)	FIG00001559
NODE_1_length_468179_cov_206.168680_105761_106282	105761	106282	+	FIG00997068: hypothetical protein	FIG00997067
NODE_1_length_468179_cov_206.168680_106284_106859	106284	106859	+	Mll2043 protein
NODE_1_length_468179_cov_206.168680_106955_107830	106955	107830	+	FIG00999432: hypothetical protein	FIG00999429
NODE_1_length_468179_cov_206.168680_109193_107838	109193	107838	-	Flavin-containing monooxygenase	FIG00988309
NODE_1_length_468179_cov_206.168680_111423_109417	111423	109417	-	Possible multi-functional enzyme with acyl-CoA-reductase activity AcrA1	FIG00822305
NODE_1_length_468179_cov_206.168680_113594_111474	113594	111474	-	possible membrane protein
NODE_1_length_468179_cov_206.168680_113703_114296	113703	114296	+	Lysophospholipase L1 and related esterases
NODE_1_length_468179_cov_206.168680_114334_115326	114334	115326	+	transcriptional regulator, AraC family	FIG00628273
NODE_1_length_468179_cov_206.168680_115442_116623	115442	116623	+	probable 1,4-butanediol diacrylate esterase	FIG00442510
NODE_1_length_468179_cov_206.168680_116778_116602	116778	116602	-	hypothetical protein
NODE_1_length_468179_cov_206.168680_116809_120045	116809	120045	+	DNA polymerase III alpha subunit (EC 2.7.7.7)	FIG00008411
NODE_1_length_468179_cov_206.168680_120113_121768	120113	121768	+	NADH dehydrogenase (EC 1.6.99.3)	FIG00008708
NODE_1_length_468179_cov_206.168680_121797_122105	121797	122105	+	rhodanese-related sulfurtransferase	FIG01319261
NODE_1_length_468179_cov_206.168680_122280_122161	122280	122161	-	hypothetical protein
NODE_1_length_468179_cov_206.168680_122296_124461	122296	124461	+	FIG00998424: hypothetical protein	FIG00998421
NODE_1_length_468179_cov_206.168680_124554_124820	124554	124820	+	FIG00995588: hypothetical protein	FIG00821720
NODE_1_length_468179_cov_206.168680_124855_125244	124855	125244	+	FIG00998049: hypothetical protein	FIG00998047
NODE_1_length_468179_cov_206.168680_126322_125258	126322	125258	-	C4-dicarboxylate transporter/malic acid transport protein	FIG01326914
NODE_1_length_468179_cov_206.168680_126414_127307	126414	127307	+	Transcriptional regulator, LysR family	FIG01304134
NODE_1_length_468179_cov_206.168680_128354_127329	128354	127329	-	putative esterase	FIG00016132
NODE_1_length_468179_cov_206.168680_129563_128526	129563	128526	-	Putative membrane protein YeiH	FIG00004373
NODE_1_length_468179_cov_206.168680_129666_130568	129666	130568	+	probable transcriptional regulator, LysR family	FIG00635202
NODE_1_length_468179_cov_206.168680_131110_130565	131110	130565	-	tRNA (cytidine(34)-2'-O)-methyltransferase (EC 2.1.1.207)	FIG00001105
NODE_1_length_468179_cov_206.168680_131109_131723	131109	131723	+	pentapeptide repeat family protein	FIG00630298
NODE_1_length_468179_cov_206.168680_132203_131736	132203	131736	-	aminoglycoside 6'-N-acetyltransferase( EC:2.3.1.- )
NODE_1_length_468179_cov_206.168680_132274_133134	132274	133134	+	Methylenetetrahydrofolate dehydrogenase (NADP+) (EC 1.5.1.5) / Methenyltetrahydrofolate cyclohydrolase (EC 3.5.4.9)	FIG00000105
NODE_1_length_468179_cov_206.168680_133174_133419	133174	133419	+	FIG00996323: hypothetical protein	FIG00996322
NODE_1_length_468179_cov_206.168680_134493_133450	134493	133450	-	Homoserine O-acetyltransferase (EC 2.3.1.31)	FIG00000716
NODE_1_length_468179_cov_206.168680_135905_134592	135905	134592	-	O-acetylhomoserine sulfhydrylase (EC 2.5.1.49) / O-succinylhomoserine sulfhydrylase (EC 2.5.1.48)	FIG00000417
NODE_1_length_468179_cov_206.168680_136464_137681	136464	137681	+	Isocitrate dehydrogenase [NADP] (EC 1.1.1.42)	FIG00000600
NODE_1_length_468179_cov_206.168680_137789_138988	137789	138988	+	Probable sugar efflux transporter, MFS superfamily protein	FIG00995024
NODE_1_length_468179_cov_206.168680_139009_139812	139009	139812	+	Exodeoxyribonuclease III (EC 3.1.11.2)	FIG00000065
NODE_1_length_468179_cov_206.168680_139812_140300	139812	140300	+	putative guanyl-specific ribonuclease	FIG01195076
NODE_1_length_468179_cov_206.168680_140300_140743	140300	140743	+	hypothetical protein
NODE_1_length_468179_cov_206.168680_140758_141801	140758	141801	+	Tryptophanyl-tRNA synthetase (EC 6.1.1.2)	FIG00000055
NODE_1_length_468179_cov_206.168680_141809_142834	141809	142834	+	putative membrane protein
NODE_1_length_468179_cov_206.168680_144175_142841	144175	142841	-	D-alanyl-D-alanine carboxypeptidase (EC 3.4.16.4)	FIG00561498
NODE_1_length_468179_cov_206.168680_145065_144289	145065	144289	-	Succinate dehydrogenase iron-sulfur protein (EC 1.3.99.1)	FIG00026006
NODE_1_length_468179_cov_206.168680_146816_145065	146816	145065	-	Succinate dehydrogenase flavoprotein subunit (EC 1.3.99.1)	FIG00136922
NODE_1_length_468179_cov_206.168680_147275_146832	147275	146832	-	Succinate dehydrogenase hydrophobic membrane anchor protein	FIG00000807
NODE_1_length_468179_cov_206.168680_147612_147277	147612	147277	-	Succinate dehydrogenase cytochrome b-556 subunit	FIG00000800
NODE_1_length_468179_cov_206.168680_148271_149359	148271	149359	+	Adenosine deaminase (EC 3.5.4.4)	FIG00000687
NODE_1_length_468179_cov_206.168680_150615_149374	150615	149374	-	FIG026501: hypothetical protein	FIG00544282
NODE_1_length_468179_cov_206.168680_150968_150663	150968	150663	-	hypothetical protein
NODE_1_length_468179_cov_206.168680_151318_150965	151318	150965	-	FIG00994959: hypothetical protein	FIG00994958
NODE_1_length_468179_cov_206.168680_152499_151345	152499	151345	-	FIG00831455: hypothetical protein	FIG00831454
NODE_1_length_468179_cov_206.168680_152840_152496	152840	152496	-	hypothetical protein
NODE_1_length_468179_cov_206.168680_152959_153570	152959	153570	+	Uracil phosphoribosyltransferase (EC 2.4.2.9)	FIG00000396
NODE_1_length_468179_cov_206.168680_154257_153571	154257	153571	-	hypothetical protein
NODE_1_length_468179_cov_206.168680_154961_154344	154961	154344	-	hypothetical protein
NODE_1_length_468179_cov_206.168680_156505_155009	156505	155009	-	Phosphomannomutase (EC 5.4.2.8)	FIG00001022
NODE_1_length_468179_cov_206.168680_157287_156502	157287	156502	-	Purine nucleoside phosphorylase (EC 2.4.2.1)	FIG00000659
NODE_1_length_468179_cov_206.168680_157342_158040	157342	158040	+	Enoyl-CoA hydratase (EC 4.2.1.17)	FIG00033206
NODE_1_length_468179_cov_206.168680_158111_159247	158111	159247	+	Catalyzes the cleavage of p-aminobenzoyl-glutamate to p-aminobenzoate and glutamate, subunit A	FIG00001384
NODE_1_length_468179_cov_206.168680_159244_160395	159244	160395	+	N-acyl-L-amino acid amidohydrolase AmiA1 (EC 3.5.1.-)	FIG00692008
NODE_1_length_468179_cov_206.168680_160873_160403	160873	160403	-	FIG01122412: hypothetical protein	FIG01122410
NODE_1_length_468179_cov_206.168680_161120_160884	161120	160884	-	hypothetical protein
NODE_1_length_468179_cov_206.168680_161106_162458	161106	162458	+	Dihydrolipoamide dehydrogenase (EC 1.8.1.4)	FIG00136193
NODE_1_length_468179_cov_206.168680_162654_163856	162654	163856	+	Transcriptional regulator, GntR family domain / Aspartate aminotransferase (EC 2.6.1.1)	FIG00005520
NODE_1_length_468179_cov_206.168680_164001_164579	164001	164579	+	hypothetical protein
NODE_1_length_468179_cov_206.168680_166057_164543	166057	164543	-	Glycerol kinase (EC 2.7.1.30)	FIG00075702
NODE_1_length_468179_cov_206.168680_166151_167887	166151	167887	+	Glycerol-3-phosphate dehydrogenase (EC 1.1.5.3)	FIG00229386
NODE_1_length_468179_cov_206.168680_168404_167865	168404	167865	-	hypothetical protein
NODE_1_length_468179_cov_206.168680_168560_169177	168560	169177	+	Transcriptional regulator, TetR family	FIG01966895
NODE_1_length_468179_cov_206.168680_169929_169150	169929	169150	-	Formamidopyrimidine-DNA glycosylase (EC 3.2.2.23)	FIG00035634
NODE_1_length_468179_cov_206.168680_174529_169952	174529	169952	-	Probable ATP-dependent helicase lhr (EC 3.6.1.-)	FIG01319231
NODE_1_length_468179_cov_206.168680_174629_174820	174629	174820	+	hypothetical protein
NODE_1_length_468179_cov_206.168680_174884_175459	174884	175459	+	hypothetical protein
NODE_1_length_468179_cov_206.168680_176099_175473	176099	175473	-	transcriptional regulator, TetR family	FIG00628138
NODE_1_length_468179_cov_206.168680_176161_177108	176161	177108	+	FIG00996739: hypothetical protein	FIG00996736
NODE_1_length_468179_cov_206.168680_177105_178571	177105	178571	+	Cyclohexanone monooxygenase (EC 1.14.13.22)	FIG00975774
NODE_1_length_468179_cov_206.168680_178568_179410	178568	179410	+	FIG01001258: hypothetical protein	FIG01001257
NODE_1_length_468179_cov_206.168680_180936_179407	180936	179407	-	Aldehyde dehydrogenase B (EC 1.2.1.22)	FIG00138741
NODE_1_length_468179_cov_206.168680_182216_180933	182216	180933	-	Uncharacterized protein Rv3292/MT3391	FIG00546464
NODE_1_length_468179_cov_206.168680_182282_183622	182282	183622	+	Probable L-lysine-epsilon aminotransferase (EC 2.6.1.36) (L-lysine aminotransferase) (Lysine 6-aminotransferase)	FIG00598383
NODE_1_length_468179_cov_206.168680_183732_185282	183732	185282	+	UDP-N-acetylmuramic acid hydroxylase	FIG00999265
NODE_1_length_468179_cov_206.168680_185363_186178	185363	186178	+	possible protein-tyrosine phosphatase	FIG00994453
NODE_1_length_468179_cov_206.168680_186539_186186	186539	186186	-	FIG00995950: hypothetical protein	FIG00995948
NODE_1_length_468179_cov_206.168680_186886_186545	186886	186545	-	FIG00996292: hypothetical protein	FIG00996291
NODE_1_length_468179_cov_206.168680_187287_186886	187287	186886	-	FIG00997993: hypothetical protein	FIG00997991
NODE_1_length_468179_cov_206.168680_189170_187380	189170	187380	-	Biotin carboxylase of acetyl-CoA carboxylase (EC 6.3.4.14) / Biotin carboxyl carrier protein of acetyl-CoA carboxylase	FIG00002877
NODE_1_length_468179_cov_206.168680_190809_189328	190809	189328	-	FIG00994288: hypothetical protein	FIG00994287
NODE_1_length_468179_cov_206.168680_191280_190867	191280	190867	-	Sulfur acceptor protein SufE for iron-sulfur cluster assembly	FIG00073306
NODE_1_length_468179_cov_206.168680_192128_191277	192128	191277	-	Thiosulfate sulfurtransferase, rhodanese (EC 2.8.1.1)	FIG00004487
NODE_1_length_468179_cov_206.168680_192306_192692	192306	192692	+	FIG00997067: hypothetical protein	FIG00997066
NODE_1_length_468179_cov_206.168680_193346_192702	193346	192702	-	Septum formation protein Maf	FIG00021845
NODE_1_length_468179_cov_206.168680_193702_193364	193702	193364	-	hypothetical protein
NODE_1_length_468179_cov_206.168680_195339_193699	195339	193699	-	Methylcrotonyl-CoA carboxylase carboxyl transferase subunit (EC 6.4.1.4)	FIG00138249
NODE_1_length_468179_cov_206.168680_195456_196289	195456	196289	+	Biotin--protein ligase (EC 6.3.4.9, EC 6.3.4.10, EC 6.3.4.11, EC 6.3.4.15)	FIG00000972
NODE_1_length_468179_cov_206.168680_196715_196293	196715	196293	-	FIG01002420: hypothetical protein	FIG01002419
NODE_1_length_468179_cov_206.168680_196929_197504	196929	197504	+	FIG00999716: hypothetical protein	FIG00999715
NODE_1_length_468179_cov_206.168680_197547_198131	197547	198131	+	membrane-flanked domain	FIG00448441
NODE_1_length_468179_cov_206.168680_198171_198851	198171	198851	+	putative two-component system response regulator	FIG01124340
NODE_1_length_468179_cov_206.168680_198864_200189	198864	200189	+	putative two-component system sensor kinase	FIG00868571
NODE_1_length_468179_cov_206.168680_200734_200186	200734	200186	-	FIG00821069: hypothetical protein	FIG00821068
NODE_1_length_468179_cov_206.168680_200935_202131	200935	202131	+	Phosphoribosylaminoimidazole carboxylase ATPase subunit (EC 4.1.1.21)	FIG00000375
NODE_1_length_468179_cov_206.168680_202180_202689	202180	202689	+	Phosphoribosylaminoimidazole carboxylase catalytic subunit (EC 4.1.1.21)	FIG00000227
NODE_1_length_468179_cov_206.168680_202722_203906	202722	203906	+	putative signal transduction histidine kinase	FIG01197678
NODE_1_length_468179_cov_206.168680_203917_204585	203917	204585	+	DNA-binding response regulator, LuxR family	FIG01307606
NODE_1_length_468179_cov_206.168680_205076_205831	205076	205831	+	Methionine ABC transporter ATP-binding protein	FIG00006151
NODE_1_length_468179_cov_206.168680_205831_208272	205831	208272	+	FIG01000667: hypothetical protein	FIG01000662
NODE_1_length_468179_cov_206.168680_208997_208278	208997	208278	-	FIG00820217: hypothetical protein	FIG00820216
NODE_1_length_468179_cov_206.168680_210541_209036	210541	209036	-	Cell envelope-associated transcriptional attenuator LytR-CpsA-Psr, subfamily A1 (as in PMID19099556)	FIG00025213
NODE_1_length_468179_cov_206.168680_210660_211505	210660	211505	+	dTDP-4-dehydrorhamnose reductase (EC 1.1.1.133)	FIG00000368
NODE_1_length_468179_cov_206.168680_211540_212442	211540	212442	+	dTDP-Rha:A-D-GlcNAc-diphosphoryl polyprenol, A-3-L-rhamnosyl transferase WbbL	FIG01030833
NODE_1_length_468179_cov_206.168680_212466_213518	212466	213518	+	D-glycero-D-manno-heptose 1-phosphate guanosyltransferase	FIG00003212
NODE_1_length_468179_cov_206.168680_213568_214344	213568	214344	+	lipolytic enzyme, G-D-S-L family	FIG00468599
NODE_1_length_468179_cov_206.168680_215694_214411	215694	214411	-	benzoate MFS transporter BenK	FIG01955909
NODE_1_length_468179_cov_206.168680_215843_216589	215843	216589	+	Transcriptional regulator, IclR family	FIG00022569
NODE_1_length_468179_cov_206.168680_216707_217894	216707	217894	+	P-hydroxybenzoate hydroxylase (EC 1.14.13.2)	FIG00139160
NODE_1_length_468179_cov_206.168680_218048_218965	218048	218965	+	Nucleoside-diphosphate-sugar epimerases	FIG00002924
NODE_1_length_468179_cov_206.168680_219702_219007	219702	219007	-	short chain dehydrogenase( EC:1.1.1.- )	FIG01480472
NODE_1_length_468179_cov_206.168680_219831_220733	219831	220733	+	FIG00794925: hypothetical protein	FIG00794923
NODE_1_length_468179_cov_206.168680_220911_220738	220911	220738	-	hypothetical protein
NODE_1_length_468179_cov_206.168680_220903_222279	220903	222279	+	Permeases of the major facilitator superfamily	FIG00613966
NODE_1_length_468179_cov_206.168680_222276_223166	222276	223166	+	Quinate/shikimate 5-dehydrogenase I delta (EC 1.1.1.25)	FIG00145602
NODE_1_length_468179_cov_206.168680_223344_225320	223344	225320	+	probable flavin oxidoreductase	FIG00998110
NODE_1_length_468179_cov_206.168680_225317_226120	225317	226120	+	oxidoreductase of aldo/keto reductase family, subgroup 1	FIG01239241
NODE_1_length_468179_cov_206.168680_226120_227214	226120	227214	+	FIG00995642: hypothetical protein	FIG00995640
NODE_1_length_468179_cov_206.168680_227211_228935	227211	228935	+	Succinate dehydrogenase/fumarate reductase, flavoprotein subunit	FIG00547831
NODE_1_length_468179_cov_206.168680_228932_229753	228932	229753	+	possible sugar phosphate isomerase/ epimerase	FIG00997563
NODE_1_length_468179_cov_206.168680_231048_229837	231048	229837	-	Acetyl-CoA acetyltransferase (EC 2.3.1.9)	FIG00002604
NODE_1_length_468179_cov_206.168680_231871_231041	231871	231041	-	Pca regulon regulatory protein PcaR	FIG00002915
NODE_1_length_468179_cov_206.168680_233061_231874	233061	231874	-	4-carboxymuconolactone decarboxylase (EC 4.1.1.44)
NODE_1_length_468179_cov_206.168680_234389_233058	234389	233058	-	3-carboxy-cis,cis-muconate cycloisomerase (EC 5.5.1.2)	FIG00001777
NODE_1_length_468179_cov_206.168680_235047_234403	235047	234403	-	Protocatechuate 3,4-dioxygenase alpha chain (EC 1.13.11.3)	FIG00138292
NODE_1_length_468179_cov_206.168680_235762_235040	235762	235040	-	Protocatechuate 3,4-dioxygenase beta chain (EC 1.13.11.3)	FIG00001681
NODE_1_length_468179_cov_206.168680_235929_236690	235929	236690	+	Succinyl-CoA:3-ketoacid-coenzyme A transferase subunit A (EC 2.8.3.5)	FIG00133228
NODE_1_length_468179_cov_206.168680_236687_237334	236687	237334	+	Succinyl-CoA:3-ketoacid-coenzyme A transferase subunit B (EC 2.8.3.5)	FIG00133276
NODE_1_length_468179_cov_206.168680_237936_237373	237936	237373	-	NTP pyrophosphohydrolases including oxidative damage repair enzymes	FIG01969343
NODE_1_length_468179_cov_206.168680_239277_237937	239277	237937	-	Coenzyme F420-0:L-glutamate ligase @ Coenzyme F420-1:L-glutamate ligase / domain of unknown function	FIG00009859
NODE_1_length_468179_cov_206.168680_240290_239301	240290	239301	-	Lactyl (2) diphospho-(5')guanosine:7,8-didemethyl-8-hydroxy-5-deazariboflavin 2-phospho-L-lactate transferase	FIG00044377
NODE_1_length_468179_cov_206.168680_240606_241010	240606	241010	+	Sporulation regulatory protein WhiB	FIG00019146
NODE_1_length_468179_cov_206.168680_241509_241018	241509	241018	-	FIG01121108: hypothetical protein	FIG01051018
NODE_1_length_468179_cov_206.168680_241721_242053	241721	242053	+	FIG01121360: hypothetical protein	FIG00724702
NODE_1_length_468179_cov_206.168680_242243_243625	242243	243625	+	Phosphomannomutase (EC 5.4.2.8)	FIG00001022
NODE_1_length_468179_cov_206.168680_243710_244825	243710	244825	+	Putative regulator of the mannose operon, ManO	FIG00002153
NODE_1_length_468179_cov_206.168680_244936_246063	244936	246063	+	Mannose-6-phosphate isomerase (EC 5.3.1.8)	FIG00598409
NODE_1_length_468179_cov_206.168680_246210_247736	246210	247736	+	Amino acid permease	FIG01345058
NODE_1_length_468179_cov_206.168680_247846_249063	247846	249063	+	Alkane-1 monooxygenase (EC 1.14.15.3)	FIG01363988
NODE_1_length_468179_cov_206.168680_249060_249221	249060	249221	+	Rubredoxin	FIG01955902
NODE_1_length_468179_cov_206.168680_249242_249424	249242	249424	+	Rubredoxin	FIG01955902
NODE_1_length_468179_cov_206.168680_249479_250066	249479	250066	+	Transcriptional regulator, TetR family
NODE_1_length_468179_cov_206.168680_250142_251620	250142	251620	+	Adenosylhomocysteinase (EC 3.3.1.1)	FIG00000858
NODE_1_length_468179_cov_206.168680_251788_253017	251788	253017	+	Prolidase (EC 3.4.13.9)	FIG01313749
NODE_1_length_468179_cov_206.168680_253077_253745	253077	253745	+	Thymidylate kinase (EC 2.7.4.9)	FIG00000175
NODE_1_length_468179_cov_206.168680_253812_254489	253812	254489	+	Two component sensory transduction transcriptional regulatory protein MtrA	FIG00545527
NODE_1_length_468179_cov_206.168680_254486_256333	254486	256333	+	Sensor histidine kinase MtrB (EC 2.7.3.-)	FIG00868343
NODE_1_length_468179_cov_206.168680_256330_258102	256330	258102	+	LpqB	FIG00863150
NODE_1_length_468179_cov_206.168680_258124_258819	258124	258819	+	Competence protein F homolog, phosphoribosyltransferase domain; protein YhgH required for utilization of DNA as sole source of carbon and energy	FIG00004440
NODE_1_length_468179_cov_206.168680_259072_259737	259072	259737	+	Ribosomal subunit interface protein	FIG00001306
NODE_1_length_468179_cov_206.168680_259941_262730	259941	262730	+	Protein export cytoplasm protein SecA ATPase RNA helicase (TC 3.A.5.1.1)	FIG00034293
NODE_1_length_468179_cov_206.168680_263166_262741	263166	262741	-	FIG00820824: hypothetical protein
NODE_1_length_468179_cov_206.168680_263474_263902	263474	263902	+	FIG00996758: hypothetical protein	FIG00544912
NODE_1_length_468179_cov_206.168680_263902_265338	263902	265338	+	Wax ester synthase/acyl-CoA:diacylglycerol acyltransferase	FIG01964059
NODE_1_length_468179_cov_206.168680_265360_265875	265360	265875	+	FIG00820146: hypothetical protein	FIG00820145
NODE_1_length_468179_cov_206.168680_265994_267109	265994	267109	+	Flavodoxin reductases (ferredoxin-NADPH reductases) family 1	FIG01281286
NODE_1_length_468179_cov_206.168680_267231_268490	267231	268490	+	POSSIBLE LINOLEOYL-CoA DESATURASE (DELTA(6)-DESATURASE)	FIG00539310
NODE_1_length_468179_cov_206.168680_268561_269799	268561	269799	+	POSSIBLE LINOLEOYL-CoA DESATURASE (DELTA(6)-DESATURASE)	FIG00539310
NODE_1_length_468179_cov_206.168680_269953_270336	269953	270336	+	hypothetical protein
NODE_1_length_468179_cov_206.168680_270450_271730	270450	271730	+	NADH:flavin oxidoreductases, Old Yellow Enzyme family	FIG01338127
NODE_1_length_468179_cov_206.168680_272803_271823	272803	271823	-	Ribosome small subunit-stimulated GTPase EngC	FIG00000464
NODE_1_length_468179_cov_206.168680_274098_272812	274098	272812	-	5-Enolpyruvylshikimate-3-phosphate synthase (EC 2.5.1.19)	FIG00075970
NODE_1_length_468179_cov_206.168680_274160_274954	274160	274954	+	FIG00996837: hypothetical protein	FIG00996836
NODE_1_length_468179_cov_206.168680_275966_274941	275966	274941	-	luciferase family protein	FIG01400673
NODE_1_length_468179_cov_206.168680_276540_276040	276540	276040	-	Cys-tRNA(Pro) deacylase YbaK	FIG00003050
NODE_1_length_468179_cov_206.168680_276766_277440	276766	277440	+	RNA polymerase sigma-E factor
NODE_1_length_468179_cov_206.168680_277437_277736	277437	277736	+	Anti-sigma factor	FIG00997799
NODE_1_length_468179_cov_206.168680_277993_278208	277993	278208	+	Biotin carboxyl carrier protein	FIG00005415
NODE_1_length_468179_cov_206.168680_278237_279748	278237	279748	+	Serine phosphatase RsbU, regulator of sigma subunit	FIG00511109
NODE_1_length_468179_cov_206.168680_280092_279838	280092	279838	-	WhiB-like transcription regulator	FIG00018409
NODE_1_length_468179_cov_206.168680_281387_280431	281387	280431	-	Transcription regulator [contains diacylglycerol kinase catalytic domain]	FIG00001646
NODE_1_length_468179_cov_206.168680_281433_281855	281433	281855	+	PROBABLE CONSERVED INTEGRAL MEMBRANE PROTEIN
NODE_1_length_468179_cov_206.168680_282384_281869	282384	281869	-	Diamine acetyltransferase 1 (EC 2.3.1.57)	FIG01966597
NODE_1_length_468179_cov_206.168680_282995_282381	282995	282381	-	putative phosphoglycerate mutase family protein	FIG01308292
NODE_1_length_468179_cov_206.168680_283051_283854	283051	283854	+	Chromosome (plasmid) partitioning protein ParA	FIG00006461
NODE_1_length_468179_cov_206.168680_285084_283870	285084	283870	-	hypothetical protein
NODE_1_length_468179_cov_206.168680_286742_285105	286742	285105	-	putative ATP-dependent RNA helicase	FIG01121467
NODE_1_length_468179_cov_206.168680_287113_287793	287113	287793	+	FIG01126949: hypothetical protein	FIG01126948
NODE_1_length_468179_cov_206.168680_287894_288130	287894	288130	+	putative ATP-binding protein	FIG00945249
NODE_1_length_468179_cov_206.168680_288869_288198	288869	288198	-	Transcriptional regulator, TetR family	FIG01965742
NODE_1_length_468179_cov_206.168680_289230_290318	289230	290318	+	FIG01121705: hypothetical protein	FIG01121703
NODE_1_length_468179_cov_206.168680_290328_291083	290328	291083	+	Beta-phosphoglucomutase (EC 5.4.2.6)
NODE_1_length_468179_cov_206.168680_291126_292304	291126	292304	+	Sulfur carrier protein adenylyltransferase ThiF	FIG00001002
NODE_1_length_468179_cov_206.168680_292384_293238	292384	293238	+	FIG00820743: hypothetical protein	FIG00820742
NODE_1_length_468179_cov_206.168680_293931_293266	293931	293266	-	Transcriptional regulator, GntR family	FIG00621925
NODE_1_length_468179_cov_206.168680_294079_295353	294079	295353	+	MFS transporter	FIG01310667
NODE_1_length_468179_cov_206.168680_295486_296934	295486	296934	+	Nitrate/nitrite transporter	FIG00005529
NODE_1_length_468179_cov_206.168680_296931_299051	296931	299051	+	Assimilatory nitrate reductase large subunit (EC:1.7.99.4)	FIG00059898
NODE_1_length_468179_cov_206.168680_299057_300535	299057	300535	+	Nitrite reductase [NAD(P)H] large subunit (EC 1.7.1.4)	FIG00000873
NODE_1_length_468179_cov_206.168680_300532_303057	300532	303057	+	Nitrite reductase [NAD(P)H] large subunit (EC 1.7.1.4)	FIG00000873
NODE_1_length_468179_cov_206.168680_303121_303543	303121	303543	+	Nitrite reductase [NAD(P)H] small subunit (EC 1.7.1.4)	FIG00138942
NODE_1_length_468179_cov_206.168680_303516_304709	303516	304709	+	Uroporphyrinogen-III synthase (EC 4.2.1.75) / response regulator	FIG00816213
NODE_1_length_468179_cov_206.168680_304706_305437	304706	305437	+	Sirohydrochlorin ferrochelatase (EC 4.99.1.4)	FIG00132864
NODE_1_length_468179_cov_206.168680_306200_305391	306200	305391	-	TesB-like acyl-CoA thioesterase 4	FIG00085764
NODE_1_length_468179_cov_206.168680_306434_307405	306434	307405	+	NrdB	FIG00737588
NODE_1_length_468179_cov_206.168680_307461_308501	307461	308501	+	Membrane protein
NODE_1_length_468179_cov_206.168680_308983_308474	308983	308474	-	acetyltransferase	FIG00945183
NODE_1_length_468179_cov_206.168680_310133_309015	310133	309015	-	Probable GTPase related to EngC	FIG00001561
NODE_1_length_468179_cov_206.168680_310527_311591	310527	311591	+	putative esterase	FIG00016132
NODE_1_length_468179_cov_206.168680_311730_312080	311730	312080	+	hypothetical protein
NODE_1_length_468179_cov_206.168680_313857_312088	313857	312088	-	Molybdopterin-guanine dinucleotide biosynthesis protein MobA / Molybdopterin biosynthesis protein MoeA	FIG00995359
NODE_1_length_468179_cov_206.168680_314195_313899	314195	313899	-	DNA-methyltransferase	FIG00820289
NODE_1_length_468179_cov_206.168680_314989_314204	314989	314204	-	Lipase LipV	FIG00994937
NODE_1_length_468179_cov_206.168680_315180_314989	315180	314989	-	hypothetical protein
NODE_1_length_468179_cov_206.168680_315241_318354	315241	318354	+	ATP-dependent DNA helicase SCO5183	FIG00030006
NODE_1_length_468179_cov_206.168680_318360_321728	318360	321728	+	ATP-dependent DNA helicase SCO5184	FIG00137374
NODE_1_length_468179_cov_206.168680_322175_321738	322175	321738	-	FIG01000257: hypothetical protein	FIG01000256
NODE_1_length_468179_cov_206.168680_322277_323344	322277	323344	+	Potassium channel protein	FIG00006661
NODE_1_length_468179_cov_206.168680_323387_324289	323387	324289	+	NADH pyrophosphatase (EC 3.6.1.22)	FIG00000911
NODE_1_length_468179_cov_206.168680_324542_324318	324542	324318	-	POSSIBLE GLUTAREDOXIN PROTEIN	FIG00661781
NODE_1_length_468179_cov_206.168680_324677_326839	324677	326839	+	ATP-dependent DNA helicase UvrD/PcrA, actinomycete paralog	FIG00004012
NODE_1_length_468179_cov_206.168680_327434_327670	327434	327670	+	WhiB-family transcriptional regulator	FIG00027266
NODE_1_length_468179_cov_206.168680_328187_327750	328187	327750	-	hypothetical protein
NODE_1_length_468179_cov_206.168680_329937_328594	329937	328594	-	ABC1 family protein Namu_1592	FIG01961833
NODE_1_length_468179_cov_206.168680_330838_329945	330838	329945	-	Molybdopterin biosynthesis protein MoeB	FIG00001230
NODE_1_length_468179_cov_206.168680_331038_331598	331038	331598	+	Putative predicted metal-dependent hydrolase	FIG00002849
NODE_1_length_468179_cov_206.168680_333037_331595	333037	331595	-	Collagen alpha 1(I) chain precursor	FIG01970442
NODE_1_length_468179_cov_206.168680_333161_334207	333161	334207	+	Lon-like protease with PDZ domain	FIG00051666
NODE_1_length_468179_cov_206.168680_334845_334204	334845	334204	-	FIG129854: hypothetical protein	FIG00945545
NODE_1_length_468179_cov_206.168680_335061_337937	335061	337937	+	INTEGRAL MEMBRANE PROTEIN (Rhomboid family)	FIG00445923
NODE_1_length_468179_cov_206.168680_338573_338022	338573	338022	-	FIG00996096: hypothetical protein	FIG00996095
NODE_1_length_468179_cov_206.168680_339032_339108	339032	339108	+	tRNA-Met-CAT
NODE_1_length_468179_cov_206.168680_340914_339271	340914	339271	-	Long-chain-fatty-acid--CoA ligase (EC 6.2.1.3)
NODE_1_length_468179_cov_206.168680_341042_341578	341042	341578	+	hypothetical protein
NODE_1_length_468179_cov_206.168680_341732_343216	341732	343216	+	Uncharacterized iron-regulated membrane protein; Iron-uptake factor PiuB	FIG00012390
NODE_1_length_468179_cov_206.168680_343213_343689	343213	343689	+	PROBABLE CONSERVED TRANSMEMBRANE PROTEIN
NODE_1_length_468179_cov_206.168680_344104_345015	344104	345015	+	hypothetical protein
NODE_1_length_468179_cov_206.168680_347787_346579	347787	346579	-	Probable acyl-CoA dehydrogenase (EC 1.3.99.3)	FIG01304408
NODE_1_length_468179_cov_206.168680_349224_347821	349224	347821	-	Butyryl-CoA dehydrogenase (EC 1.3.99.2)	FIG00009149
NODE_1_length_468179_cov_206.168680_349321_349479	349321	349479	+	hypothetical protein
NODE_1_length_468179_cov_206.168680_349509_350165	349509	350165	+	putative two-component system response regulator	FIG01124340
NODE_1_length_468179_cov_206.168680_350162_351151	350162	351151	+	Osmosensitive K+ channel histidine kinase kdpD (EC 2.7.3.-)	FIG00486501
NODE_1_length_468179_cov_206.168680_351241_352743	351241	352743	+	FIG00995700: hypothetical protein	FIG00995695
NODE_1_length_468179_cov_206.168680_353041_352715	353041	352715	-	hypothetical protein
NODE_1_length_468179_cov_206.168680_353920_353150	353920	353150	-	Histidinol-phosphatase [alternative form] (EC 3.1.3.15)	FIG00001748
NODE_1_length_468179_cov_206.168680_353988_355142	353988	355142	+	Peptide chain release factor 2	FIG01255877
NODE_1_length_468179_cov_206.168680_355148_356053	355148	356053	+	Potassium efflux system KefA protein / Small-conductance mechanosensitive channel
NODE_1_length_468179_cov_206.168680_356050_356538	356050	356538	+	hypothetical protein
NODE_1_length_468179_cov_206.168680_356607_357296	356607	357296	+	Cell division transporter, ATP-binding protein FtsE (TC 3.A.5.1.1)	FIG00002914
NODE_1_length_468179_cov_206.168680_357357_358262	357357	358262	+	Cell division protein FtsX	FIG00000552
NODE_1_length_468179_cov_206.168680_358364_358837	358364	358837	+	tmRNA-binding protein SmpB	FIG00000194
NODE_1_length_468179_cov_206.168680_360981_358915	360981	358915	-	Sphingolipid ceramide N-deacylase
NODE_1_length_468179_cov_206.168680_362320_361115	362320	361115	-	probable lipase	FIG00996085
NODE_1_length_468179_cov_206.168680_362339_362569	362339	362569	+	hypothetical protein
NODE_1_length_468179_cov_206.168680_363004_364005	363004	364005	+	Proline iminopeptidase (EC 3.4.11.5)	FIG00000951
NODE_1_length_468179_cov_206.168680_364050_364679	364050	364679	+	hypothetical protein
NODE_1_length_468179_cov_206.168680_364713_365486	364713	365486	+	Hypothetical protein COG3496	FIG01306636
NODE_1_length_468179_cov_206.168680_365513_365875	365513	365875	+	CrcB protein
NODE_1_length_468179_cov_206.168680_365845_366216	365845	366216	+	probable camphor resistance CrcB protein	FIG00995729
NODE_1_length_468179_cov_206.168680_366286_367923	366286	367923	+	Phosphoglucomutase (EC 5.4.2.2)	FIG00000901
NODE_1_length_468179_cov_206.168680_367959_369293	367959	369293	+	Multidrug resistance protein B	FIG01356213
NODE_1_length_468179_cov_206.168680_369455_369928	369455	369928	+	possible membrane protein	FIG00821477
NODE_1_length_468179_cov_206.168680_370016_370765	370016	370765	+	Probable serine/threonine-protein kinase pknH (EC 2.7.11.1)	FIG00824811
NODE_1_length_468179_cov_206.168680_370913_370985	370913	370985	+	tRNA-Ala-GGC
NODE_1_length_468179_cov_206.168680_372586_372741	372586	372741	+	hypothetical protein
NODE_1_length_468179_cov_206.168680_373107_372979	373107	372979	-	hypothetical protein
NODE_1_length_468179_cov_206.168680_373580_373284	373580	373284	-	Antibiotic biosynthesis monooxygenase	FIG00027695
NODE_1_length_468179_cov_206.168680_374509_373769	374509	373769	-	hypothetical protein
NODE_1_length_468179_cov_206.168680_375052_374588	375052	374588	-	hypothetical protein
NODE_1_length_468179_cov_206.168680_375203_376276	375203	376276	+	Putative metal chaperone, involved in Zn homeostasis, GTPase of COG0523 family	FIG00017190
NODE_1_length_468179_cov_206.168680_376343_376951	376343	376951	+	Cobalamin biosynthesis protein BluB @ 5,6-dimethylbenzimidazole synthase, flavin destructase family	FIG00001607
NODE_1_length_468179_cov_206.168680_378470_376968	378470	376968	-	ATP-dependent RNA helicase	FIG01231651
NODE_1_length_468179_cov_206.168680_379118_378705	379118	378705	-	Molybdenum cofactor biosynthesis protein MoaE	FIG00018405
NODE_1_length_468179_cov_206.168680_380121_379111	380121	379111	-	Molybdenum cofactor biosynthesis protein MoaC / Molybdenum cofactor biosynthesis protein MoaB	FIG00015210
NODE_1_length_468179_cov_206.168680_381317_380121	381317	380121	-	Molybdopterin biosynthesis protein MoeA	FIG00018218
NODE_1_length_468179_cov_206.168680_381411_382460	381411	382460	+	Molybdenum cofactor biosynthesis protein MoaA	FIG00002018
NODE_1_length_468179_cov_206.168680_382453_382734	382453	382734	+	Molybdenum cofactor biosynthesis protein MoaD	FIG00868140
NODE_1_length_468179_cov_206.168680_383512_382742	383512	382742	-	FIG00997952: hypothetical protein	FIG00997951
NODE_1_length_468179_cov_206.168680_384355_383549	384355	383549	-	NAD synthetase (EC 6.3.1.5)	FIG00000590
NODE_1_length_468179_cov_206.168680_384499_385062	384499	385062	+	5'-methylthioadenosine nucleosidase (EC 3.2.2.16) @ S-adenosylhomocysteine nucleosidase (EC 3.2.2.9)	FIG00000443
NODE_1_length_468179_cov_206.168680_385682_385059	385682	385059	-	CTP:molybdopterin cytidylyltransferase
NODE_1_length_468179_cov_206.168680_386881_385679	386881	385679	-	probable multidrug resistance transporter, MFS superfamily	FIG00995164
NODE_1_length_468179_cov_206.168680_387025_388452	387025	388452	+	FIG00997045: hypothetical protein	FIG01402534
NODE_1_length_468179_cov_206.168680_388437_389549	388437	389549	+	Xanthine and CO dehydrogenases maturation factor, XdhC/CoxF family	FIG00001518
NODE_1_length_468179_cov_206.168680_389649_391286	389649	391286	+	probable carbohydrate diacid regulator	FIG00994823
NODE_1_length_468179_cov_206.168680_391465_392895	391465	392895	+	Uracil permease	FIG00003251
NODE_1_length_468179_cov_206.168680_392983_393894	392983	393894	+	Carbon monoxide dehydrogenase medium chain (EC 1.2.99.2)	FIG00513859
NODE_1_length_468179_cov_206.168680_393897_394541	393897	394541	+	(2Fe-2S)-binding domain protein	FIG01430630
NODE_1_length_468179_cov_206.168680_394538_397042	394538	397042	+	Carbon monoxide dehydrogenase large chain (EC 1.2.99.2) parolog without usual motifs	FIG01304853
NODE_1_length_468179_cov_206.168680_397039_397713	397039	397713	+	carbon monoxide dehydrogenase G protein	FIG00001673
NODE_1_length_468179_cov_206.168680_397865_397749	397865	397749	-	hypothetical protein
NODE_1_length_468179_cov_206.168680_397902_400004	397902	400004	+	N-methylhydantoinase A (EC 3.5.2.14)	FIG00001649
NODE_1_length_468179_cov_206.168680_400001_401956	400001	401956	+	N-methylhydantoinase B (EC 3.5.2.14)	FIG00002013
NODE_1_length_468179_cov_206.168680_401961_402794	401961	402794	+	FIG00994637: hypothetical protein	FIG00994636
NODE_1_length_468179_cov_206.168680_403614_402805	403614	402805	-	domain of unknown function (306) family protein
NODE_1_length_468179_cov_206.168680_404238_403624	404238	403624	-	Transcriptional regulator, TetR family	FIG01968105
NODE_1_length_468179_cov_206.168680_404343_404906	404343	404906	+	NADPH:quinone oxidoreductase	FIG01132576
NODE_1_length_468179_cov_206.168680_405878_404985	405878	404985	-	iron-chelator utilization protein	FIG00001551
NODE_1_length_468179_cov_206.168680_406434_406667	406434	406667	+	Glutaredoxin-like protein NrdH, required for reduction of Ribonucleotide reductase class Ib	FIG00003291
NODE_1_length_468179_cov_206.168680_406725_407183	406725	407183	+	Ribonucleotide reduction protein NrdI	FIG00001039
NODE_1_length_468179_cov_206.168680_407141_409327	407141	409327	+	Ribonucleotide reductase of class Ib (aerobic), alpha subunit (EC 1.17.4.1)	FIG00001069
NODE_1_length_468179_cov_206.168680_409392_410381	409392	410381	+	Ribonucleotide reductase of class Ib (aerobic), beta subunit (EC 1.17.4.1)	FIG00000960
NODE_1_length_468179_cov_206.168680_410954_410460	410954	410460	-	hypothetical protein
NODE_1_length_468179_cov_206.168680_411089_411475	411089	411475	+	Glyoxalase family protein
NODE_1_length_468179_cov_206.168680_411964_411488	411964	411488	-	MutT/NUDIX family protein	FIG01388901
NODE_1_length_468179_cov_206.168680_412978_411974	412978	411974	-	Iron(III) dicitrate transport system, periplasmic iron-binding protein FecB (TC 3.A.1.14.1)	FIG00054285
NODE_1_length_468179_cov_206.168680_414026_413025	414026	413025	-	ABC Fe(3+) transporter, substrate binding component	FIG01576048
NODE_1_length_468179_cov_206.168680_414482_416131	414482	416131	+	Cytochrome c oxidase polypeptide I (EC 1.9.3.1)	FIG00132629
NODE_1_length_468179_cov_206.168680_416333_417502	416333	417502	+	Phosphoserine phosphatase (EC 3.1.3.3)	FIG00000149
NODE_1_length_468179_cov_206.168680_417499_418248	417499	418248	+	FIG00994247: hypothetical protein	FIG00994246
NODE_1_length_468179_cov_206.168680_418317_419138	418317	419138	+	ABC transporter, ATP-binding protein	FIG01966362
NODE_1_length_468179_cov_206.168680_419228_420094	419228	420094	+	FIG00996530: hypothetical protein	FIG00996529
NODE_1_length_468179_cov_206.168680_420127_420894	420127	420894	+	Enoyl-CoA hydratase (EC 4.2.1.17)	FIG00033206
NODE_1_length_468179_cov_206.168680_421031_422005	421031	422005	+	Methyltransferase (EC 2.1.1.-)	FIG00995955
NODE_1_length_468179_cov_206.168680_422023_423180	422023	423180	+	FIG00995164: hypothetical protein	FIG01968554
NODE_1_length_468179_cov_206.168680_424491_423184	424491	423184	-	FIG00820111: hypothetical protein	FIG00820108
NODE_1_length_468179_cov_206.168680_424619_425743	424619	425743	+	Alanine dehydrogenase (EC 1.4.1.1)	FIG00000895
NODE_1_length_468179_cov_206.168680_425995_426321	425995	426321	+	hypothetical protein
NODE_1_length_468179_cov_206.168680_426392_427183	426392	427183	+	Galactoside O-acetyltransferase (EC 2.3.1.18)	FIG01968678
NODE_1_length_468179_cov_206.168680_428451_427207	428451	427207	-	Glycosyl transferase, group 1	FIG00018328
NODE_1_length_468179_cov_206.168680_429989_428451	429989	428451	-	Glycogen branching enzyme, GH-57-type, archaeal (EC 2.4.1.18)	FIG00002744
NODE_1_length_468179_cov_206.168680_430747_430031	430747	430031	-	Methyltransferase (EC 2.1.1.-)	FIG00515945
NODE_1_length_468179_cov_206.168680_431087_431887	431087	431887	+	Electron transfer flavoprotein, beta subunit	FIG01304886
NODE_1_length_468179_cov_206.168680_431933_432889	431933	432889	+	Electron transfer flavoprotein, alpha subunit	FIG00136866
NODE_1_length_468179_cov_206.168680_432931_433071	432931	433071	+	hypothetical protein
NODE_1_length_468179_cov_206.168680_433101_433916	433101	433916	+	Putative hemolysin	FIG01004154
NODE_1_length_468179_cov_206.168680_433958_434755	433958	434755	+	1-acyl-sn-glycerol-3-phosphate acyltransferase (EC 2.3.1.51)	FIG00005243
NODE_1_length_468179_cov_206.168680_434810_436027	434810	436027	+	Cysteine desulfurase (EC 2.8.1.7)	FIG00000001
NODE_1_length_468179_cov_206.168680_436028_437146	436028	437146	+	tRNA-specific 2-thiouridylase MnmA	FIG00000626
NODE_1_length_468179_cov_206.168680_437143_438174	437143	438174	+	Methionine synthase, vitamin-B12 independent, putative	FIG00543935
NODE_1_length_468179_cov_206.168680_438226_440364	438226	440364	+	DNA ligase (EC 6.5.1.2)	FIG00051439
NODE_1_length_468179_cov_206.168680_440698_440444	440698	440444	-	hypothetical protein
NODE_1_length_468179_cov_206.168680_440708_441196	440708	441196	+	FIG01201438: hypothetical protein	FIG01201435
NODE_1_length_468179_cov_206.168680_441852_441202	441852	441202	-	FIG00820558: hypothetical protein	FIG00820556
NODE_1_length_468179_cov_206.168680_442041_442340	442041	442340	+	Aspartyl-tRNA(Asn) amidotransferase subunit C (EC 6.3.5.6) @ Glutamyl-tRNA(Gln) amidotransferase subunit C (EC 6.3.5.7)	FIG00000432
NODE_1_length_468179_cov_206.168680_442337_443821	442337	443821	+	Aspartyl-tRNA(Asn) amidotransferase subunit A (EC 6.3.5.6) @ Glutamyl-tRNA(Gln) amidotransferase subunit A (EC 6.3.5.7)	FIG00000359
NODE_1_length_468179_cov_206.168680_444430_443906	444430	443906	-	FIG00820188: hypothetical protein	FIG00820187
NODE_1_length_468179_cov_206.168680_445825_444476	445825	444476	-	FIG01000935: hypothetical protein	FIG01000931
NODE_1_length_468179_cov_206.168680_446430_445822	446430	445822	-	FIG00996354: hypothetical protein	FIG00996351
NODE_1_length_468179_cov_206.168680_446613_447782	446613	447782	+	Putative two-component system sensor kinase	FIG00634483
NODE_1_length_468179_cov_206.168680_447786_448454	447786	448454	+	Putative two-component system response regulator	FIG01121388
NODE_1_length_468179_cov_206.168680_448533_449567	448533	449567	+	6-phosphofructokinase (EC 2.7.1.11)	FIG00058830
NODE_1_length_468179_cov_206.168680_449584_451098	449584	451098	+	Aspartyl-tRNA(Asn) amidotransferase subunit B (EC 6.3.5.6) @ Glutamyl-tRNA(Gln) amidotransferase subunit B (EC 6.3.5.7)	FIG00000399
NODE_1_length_468179_cov_206.168680_451110_452318	451110	452318	+	probable glutatione regulated potassium efflux transport protein	FIG00435892
NODE_1_length_468179_cov_206.168680_453464_452322	453464	452322	-	Glucose/sorbosone dehydrogenase, lipoprotein LppZ	FIG01038209
NODE_1_length_468179_cov_206.168680_453582_454451	453582	454451	+	FIG00545367: hypothetical protein	FIG00006938
NODE_1_length_468179_cov_206.168680_456368_454527	456368	454527	-	Dihydroxy-acid dehydratase (EC 4.2.1.9)	FIG00138258
NODE_1_length_468179_cov_206.168680_457082_456558	457082	456558	-	FIG00998551: hypothetical protein	FIG00998549
NODE_1_length_468179_cov_206.168680_457373_457167	457373	457167	-	hypothetical protein
NODE_1_length_468179_cov_206.168680_457347_459296	457347	459296	+	Acetolactate synthase large subunit (EC 2.2.1.6)	FIG00136692
NODE_1_length_468179_cov_206.168680_459293_459796	459293	459796	+	Acetolactate synthase small subunit (EC 2.2.1.6)	FIG00000433
NODE_1_length_468179_cov_206.168680_459861_460874	459861	460874	+	Ketol-acid reductoisomerase (EC 1.1.1.86)	FIG00000244
NODE_1_length_468179_cov_206.168680_461137_462729	461137	462729	+	D-3-phosphoglycerate dehydrogenase (EC 1.1.1.95)	FIG00031250
NODE_1_length_468179_cov_206.168680_462840_463853	462840	463853	+	3-isopropylmalate dehydrogenase (EC 1.1.1.85)	FIG00000341
NODE_1_length_468179_cov_206.168680_465073_463928	465073	463928	-	Integral membrane transport protein	FIG00820204
NODE_1_length_468179_cov_206.168680_465255_466028	465255	466028	+	2-hydroxyhepta-2,4-diene-1,7-dioate isomerase (EC 5.3.3.-) / 5-carboxymethyl-2-oxo-hex-3- ene-1,7-dioate decarboxylase (EC 4.1.1.68)	FIG00137538
NODE_1_length_468179_cov_206.168680_466129_467601	466129	467601	+	Glutamyl-tRNA synthetase (EC 6.1.1.17) @ Glutamyl-tRNA(Gln) synthetase (EC 6.1.1.24)	FIG00000686
NODE_1_length_468179_cov_206.168680_467791_467862	467791	467862	+	tRNA-Gln-CTG
NODE_1_length_468179_cov_206.168680_467982_468057	467982	468057	+	tRNA-Glu-CTC
NODE_20_length_100880_cov_218.784736_478_1092	478	1092	+	FIG00820359: hypothetical protein	FIG00820358
NODE_20_length_100880_cov_218.784736_1098_1868	1098	1868	+	hypothetical protein
NODE_20_length_100880_cov_218.784736_2147_1875	2147	1875	-	PROBABLE TRANSMEMBRANE PROTEIN	FIG01329827
NODE_20_length_100880_cov_218.784736_2950_2144	2950	2144	-	Uncharacterized tRNA/rRNA methyltransferase (EC 2.1.1.-)	FIG00544877
NODE_20_length_100880_cov_218.784736_3587_2985	3587	2985	-	transcriptional regulator, TetR family	FIG00628138
NODE_20_length_100880_cov_218.784736_3667_4212	3667	4212	+	Putative membrane protein
NODE_20_length_100880_cov_218.784736_5405_4164	5405	4164	-	probable multidrug efflux transport protein
NODE_20_length_100880_cov_218.784736_5814_5476	5814	5476	-	Transcriptional regulator, MarR family	FIG00554610
NODE_20_length_100880_cov_218.784736_7433_5943	7433	5943	-	Xanthine/uracil/thiamine/ascorbate permease family protein	FIG00016110
NODE_20_length_100880_cov_218.784736_7515_7763	7515	7763	+	FIG00995962: hypothetical protein	FIG00995961
NODE_20_length_100880_cov_218.784736_8367_7810	8367	7810	-	FIG00996410: hypothetical protein	FIG00996407
NODE_20_length_100880_cov_218.784736_11117_8364	11117	8364	-	FIG01170067: hypothetical protein	FIG01125645
NODE_20_length_100880_cov_218.784736_11971_11114	11971	11114	-	FIG01121526: hypothetical protein	FIG00944991
NODE_20_length_100880_cov_218.784736_12023_12832	12023	12832	+	glutamine cyclotransferase	FIG00545118
NODE_20_length_100880_cov_218.784736_13066_12905	13066	12905	-	hypothetical protein
NODE_20_length_100880_cov_218.784736_13070_14665	13070	14665	+	possible membrane protein	FIG00821477
NODE_20_length_100880_cov_218.784736_14690_15190	14690	15190	+	POSSIBLE CONSERVED EXPORTED PROTEIN
NODE_20_length_100880_cov_218.784736_15680_15267	15680	15267	-	Cold shock protein CspC	FIG00001928
NODE_20_length_100880_cov_218.784736_15982_16830	15982	16830	+	Homoserine O-succinyltransferase (EC 2.3.1.46)	FIG00001106
NODE_20_length_100880_cov_218.784736_16934_17710	16934	17710	+	Metal-dependent hydrolase
NODE_20_length_100880_cov_218.784736_17707_19362	17707	19362	+	TPP-requiring enzyme co-localized with fatty acid metabolic genes	FIG01771263
NODE_20_length_100880_cov_218.784736_19660_20169	19660	20169	+	hypothetical protein
NODE_20_length_100880_cov_218.784736_20208_20726	20208	20726	+	hypothetical protein
NODE_20_length_100880_cov_218.784736_20728_21372	20728	21372	+	Signal peptidase I (EC 3.4.21.89)	FIG00000015
NODE_20_length_100880_cov_218.784736_21660_22052	21660	22052	+	hypothetical protein
NODE_20_length_100880_cov_218.784736_23449_23769	23449	23769	+	hypothetical protein
NODE_20_length_100880_cov_218.784736_23813_23971	23813	23971	+	hypothetical protein
NODE_20_length_100880_cov_218.784736_24815_24435	24815	24435	-	Signal peptidase I
NODE_20_length_100880_cov_218.784736_25775_25161	25775	25161	-	hypothetical protein
NODE_20_length_100880_cov_218.784736_25909_26148	25909	26148	+	hypothetical protein
NODE_20_length_100880_cov_218.784736_26160_26564	26160	26564	+	POSSIBLE CONSERVED INTEGRAL MEMBRANE PROTEIN	FIG01037873
NODE_20_length_100880_cov_218.784736_27072_27704	27072	27704	+	FIG00996461: hypothetical protein	FIG00543933
NODE_20_length_100880_cov_218.784736_27893_27774	27893	27774	-	hypothetical protein
NODE_20_length_100880_cov_218.784736_28023_30323	28023	30323	+	probable DNA-binding protein	FIG00666011
NODE_20_length_100880_cov_218.784736_30563_30775	30563	30775	+	hypothetical protein
NODE_20_length_100880_cov_218.784736_30777_30929	30777	30929	+	hypothetical protein
NODE_20_length_100880_cov_218.784736_31061_32719	31061	32719	+	DNA repair helicase	FIG00544450
NODE_20_length_100880_cov_218.784736_32732_33400	32732	33400	+	hypothetical protein
NODE_20_length_100880_cov_218.784736_33706_33458	33706	33458	-	hypothetical protein
NODE_20_length_100880_cov_218.784736_34128_35669	34128	35669	+	Alpha,alpha-trehalose-phosphate synthase [UDP-forming] (EC 2.4.1.15)	FIG00001100
NODE_20_length_100880_cov_218.784736_36926_35670	36926	35670	-	MCE-family protein Mce1F	FIG01963524
NODE_20_length_100880_cov_218.784736_37681_37088	37681	37088	-	Isopentenyl-diphosphate delta-isomerase (EC 5.3.3.2)	FIG00001616
NODE_20_length_100880_cov_218.784736_38703_37717	38703	37717	-	Phytoene synthase (EC 2.5.1.32)	FIG00000928
NODE_20_length_100880_cov_218.784736_40315_38696	40315	38696	-	Phytoene dehydrogenase (EC 1.14.99.-)	FIG00132544
NODE_20_length_100880_cov_218.784736_41580_40312	41580	40312	-	Glycosyl transferase, family 2
NODE_20_length_100880_cov_218.784736_42467_41577	42467	41577	-	FIG01001514: hypothetical protein	FIG01001511
NODE_20_length_100880_cov_218.784736_42628_42464	42628	42464	-	hypothetical protein
NODE_20_length_100880_cov_218.784736_42758_43729	42758	43729	+	RNA polymerase sigma-70 factor	FIG01303902
NODE_20_length_100880_cov_218.784736_44387_45571	44387	45571	+	Aspartate aminotransferase (EC 2.6.1.1)	FIG00719736
NODE_20_length_100880_cov_218.784736_45568_46584	45568	46584	+	transcriptional regulator, AraC family protein	FIG01151754
NODE_20_length_100880_cov_218.784736_46867_46544	46867	46544	-	WhiB-family transcriptional regulator	FIG00027266
NODE_20_length_100880_cov_218.784736_47414_46956	47414	46956	-	FIG00997436: hypothetical protein
NODE_20_length_100880_cov_218.784736_47602_47751	47602	47751	+	hypothetical protein
NODE_20_length_100880_cov_218.784736_47789_48154	47789	48154	+	Anti-sigma F factor antagonist (spoIIAA-2); Anti-sigma B factor antagonist RsbV
NODE_20_length_100880_cov_218.784736_48151_48651	48151	48651	+	Serine phosphatase RsbU, regulator of sigma subunit
NODE_20_length_100880_cov_218.784736_48658_49089	48658	49089	+	Serine-protein kinase RsbW (EC 2.7.11.1)
NODE_20_length_100880_cov_218.784736_49093_49881	49093	49881	+	RNA polymerase sigma factor SigB	FIG00132885
NODE_20_length_100880_cov_218.784736_51537_49888	51537	49888	-	Phospholipase D/transphosphatidylase	FIG00825041
NODE_20_length_100880_cov_218.784736_51739_52167	51739	52167	+	Serine phosphatase RsbU, regulator of sigma subunit	FIG00017431
NODE_20_length_100880_cov_218.784736_52644_52201	52644	52201	-	Two-component system response regulator	FIG00003808
NODE_20_length_100880_cov_218.784736_54263_52641	54263	52641	-	Phytochrome, two-component sensor histidine kinase (EC 2.7.3.-); cyanobacterial phytochrome 1	FIG00144104
NODE_20_length_100880_cov_218.784736_55471_54260	55471	54260	-	Serine phosphatase RsbU, regulator of sigma subunit	FIG00017431
NODE_20_length_100880_cov_218.784736_56185_55610	56185	55610	-	Transcriptional regulator, TetR family
NODE_20_length_100880_cov_218.784736_56423_57529	56423	57529	+	lipase-esterase (lipN)
NODE_20_length_100880_cov_218.784736_57959_57534	57959	57534	-	FIG00995907: hypothetical protein	FIG00995905
NODE_20_length_100880_cov_218.784736_59155_58079	59155	58079	-	2-keto-3-deoxy-D-arabino-heptulosonate-7-phosphate synthase I alpha (EC 2.5.1.54)	FIG00002110
NODE_20_length_100880_cov_218.784736_59460_59801	59460	59801	+	Transcriptional regulator, ArsR family	FIG00003845
NODE_20_length_100880_cov_218.784736_59805_60290	59805	60290	+	Probable glutathione S-transferase-related transmembrane protein (EC 2.5.1.18)	FIG01339319
NODE_20_length_100880_cov_218.784736_60412_61095	60412	61095	+	Nitroreductase family protein
NODE_20_length_100880_cov_218.784736_61731_61123	61731	61123	-	Transcriptional regulator, TetR family
NODE_20_length_100880_cov_218.784736_61926_63161	61926	63161	+	putative cytochrome P450 hydroxylase	FIG00032437
NODE_20_length_100880_cov_218.784736_63191_64363	63191	64363	+	Phosphotransferase	FIG01421608
NODE_20_length_100880_cov_218.784736_64360_65973	64360	65973	+	Dipeptide-binding ABC transporter, periplasmic substrate-binding component (TC 3.A.1.5.2)	FIG01970391
NODE_20_length_100880_cov_218.784736_66476_68737	66476	68737	+	5-methyltetrahydropteroyltriglutamate--homocysteine methyltransferase (EC 2.1.1.14)	FIG00000683
NODE_20_length_100880_cov_218.784736_68931_70361	68931	70361	+	Large repetitive protein
NODE_20_length_100880_cov_218.784736_71735_70854	71735	70854	-	2-hydroxy-3-oxopropionate reductase (EC 1.1.1.60)	FIG00133229
NODE_20_length_100880_cov_218.784736_73215_71764	73215	71764	-	putative transporter	FIG01317251
NODE_20_length_100880_cov_218.784736_73614_73408	73614	73408	-	hypothetical protein
NODE_20_length_100880_cov_218.784736_75209_73791	75209	73791	-	Transcriptional regulator, XRE family	FIG00822523
NODE_20_length_100880_cov_218.784736_75380_76882	75380	76882	+	2-methylcitrate dehydratase (EC 4.2.1.79)	FIG00001287
NODE_20_length_100880_cov_218.784736_76884_77798	76884	77798	+	Methylisocitrate lyase (EC 4.1.3.30)	FIG00003486
NODE_20_length_100880_cov_218.784736_77795_78916	77795	78916	+	2-methylcitrate synthase (EC 2.3.3.5)	FIG00001030
NODE_20_length_100880_cov_218.784736_80499_79090	80499	79090	-	putative membrane transport protein
NODE_20_length_100880_cov_218.784736_80737_80609	80737	80609	-	hypothetical protein
NODE_20_length_100880_cov_218.784736_81347_80730	81347	80730	-	PCZA361.29
NODE_20_length_100880_cov_218.784736_81569_82294	81569	82294	+	protein of unknown function DUF159	FIG00663548
NODE_20_length_100880_cov_218.784736_82465_83235	82465	83235	+	Transcriptional regulator, IclR family	FIG00022569
NODE_20_length_100880_cov_218.784736_84527_83367	84527	83367	-	Rieske (2Fe-2S) domain-containing protein	FIG01318144
NODE_20_length_100880_cov_218.784736_84889_84617	84889	84617	-	FIG00997281: hypothetical protein
NODE_20_length_100880_cov_218.784736_85746_84991	85746	84991	-	3-oxoacyl-[acyl-carrier protein] reductase (EC 1.1.1.100)	FIG00621114
NODE_20_length_100880_cov_218.784736_85932_86513	85932	86513	+	Transcriptional regulator, TetR family
NODE_20_length_100880_cov_218.784736_89010_86578	89010	86578	-	ATP-dependent Clp protease ATP-binding subunit ClpA	FIG00014000
NODE_20_length_100880_cov_218.784736_89320_89036	89320	89036	-	hypothetical protein
NODE_20_length_100880_cov_218.784736_89264_90622	89264	90622	+	Multidrug resistance protein B	FIG01356213
NODE_20_length_100880_cov_218.784736_91241_90702	91241	90702	-	Biphenyl-2,3-diol 1,2-dioxygenase (EC 1.13.11.39)	FIG00037155
NODE_20_length_100880_cov_218.784736_92128_91247	92128	91247	-	probable oxidoreductase/Short-chain dehydrogenase	FIG01319309
NODE_20_length_100880_cov_218.784736_93173_92184	93173	92184	-	putative esterase	FIG00016132
NODE_20_length_100880_cov_218.784736_93439_93326	93439	93326	-	hypothetical protein
NODE_20_length_100880_cov_218.784736_93665_94558	93665	94558	+	Similar to ribosomal large subunit pseudouridine synthase D, type RluD4	FIG01303918
NODE_20_length_100880_cov_218.784736_94670_95446	94670	95446	+	3-oxoacyl-[acyl-carrier protein] reductase (EC 1.1.1.100)	FIG00621114
NODE_20_length_100880_cov_218.784736_95954_95469	95954	95469	-	Transcriptional regulator, TetR family
NODE_20_length_100880_cov_218.784736_97669_96047	97669	96047	-	fumarate reductase/succinate dehydrogenase flavoprotein, N-terminal:FAD dependent oxidoreductase	FIG00141996
NODE_20_length_100880_cov_218.784736_98911_97703	98911	97703	-	POSSIBLE OXIDOREDUCTASE
NODE_20_length_100880_cov_218.784736_99678_99091	99678	99091	-	Transcriptional regulator, TetR family
NODE_20_length_100880_cov_218.784736_99930_100688	99930	100688	+	Transcriptional regulator, IclR family	FIG00022569
NODE_21_length_98462_cov_226.994990_1_501	1	501	+	Phage peptidoglycan binding endopeptidase	FIG01963534
NODE_21_length_98462_cov_226.994990_2051_513	2051	513	-	Acetoacetyl-CoA synthetase (EC 6.2.1.16) / Long-chain-fatty-acid--CoA ligase (EC 6.2.1.3)	FIG00137255
NODE_21_length_98462_cov_226.994990_2513_2139	2513	2139	-	hypothetical protein
NODE_21_length_98462_cov_226.994990_3406_2510	3406	2510	-	Transcriptional regulator, IclR family	FIG00022569
NODE_21_length_98462_cov_226.994990_3494_4705	3494	4705	+	cytochrome P450 monooxygenase	FIG01126591
NODE_21_length_98462_cov_226.994990_4722_4865	4722	4865	+	hypothetical protein
NODE_21_length_98462_cov_226.994990_5468_4875	5468	4875	-	transcriptional regulator, TetR family	FIG00628138
NODE_21_length_98462_cov_226.994990_5678_5544	5678	5544	-	hypothetical protein
NODE_21_length_98462_cov_226.994990_5677_6867	5677	6867	+	Phosphotransferase	FIG01421608
NODE_21_length_98462_cov_226.994990_6864_8027	6864	8027	+	FIG00995818: hypothetical protein	FIG00995816
NODE_21_length_98462_cov_226.994990_8475_9110	8475	9110	+	Transcriptional regulator, TetR family
NODE_21_length_98462_cov_226.994990_9107_10309	9107	10309	+	Methylcrotonyl-CoA carboxylase carboxyl transferase subunit (EC 6.4.1.4)	FIG00138249
NODE_21_length_98462_cov_226.994990_10392_10799	10392	10799	+	PhnB protein; putative DNA binding 3-demethylubiquinone-9 3-methyltransferase domain protein	FIG00017106
NODE_21_length_98462_cov_226.994990_10892_11626	10892	11626	+	Dolichol-phosphate mannosyltransferase (EC 2.4.1.83) in lipid-linked oligosaccharide synthesis cluster	FIG00543846
NODE_21_length_98462_cov_226.994990_11700_12905	11700	12905	+	Enhanced intracellular survival protein	FIG01363703
NODE_21_length_98462_cov_226.994990_13004_13411	13004	13411	+	hypothetical protein
NODE_21_length_98462_cov_226.994990_14275_13418	14275	13418	-	Cyn operon transcriptional activator
NODE_21_length_98462_cov_226.994990_14360_15499	14360	15499	+	Transporter, MFS superfamily
NODE_21_length_98462_cov_226.994990_16060_15470	16060	15470	-	Transcriptional regulator, TetR family
NODE_21_length_98462_cov_226.994990_16120_16722	16120	16722	+	Lysine decarboxylase family	FIG01349038
NODE_21_length_98462_cov_226.994990_18395_16773	18395	16773	-	Medium-chain-fatty-acid--CoA ligase (EC 6.2.1.-)	FIG01313263
NODE_21_length_98462_cov_226.994990_19694_18501	19694	18501	-	nodulin / glutamate-ammonia ligase-like protein	FIG00748444
NODE_21_length_98462_cov_226.994990_19739_21112	19739	21112	+	Glutamine synthetase (EC 6.3.1.2), putative	FIG01314524
NODE_21_length_98462_cov_226.994990_21743_21147	21743	21147	-	FIG00996769: hypothetical protein	FIG00996768
NODE_21_length_98462_cov_226.994990_22229_21813	22229	21813	-	Endoribonuclease L-PSP
NODE_21_length_98462_cov_226.994990_22433_23926	22433	23926	+	Regulator of polyketide synthase expression
NODE_21_length_98462_cov_226.994990_24057_23932	24057	23932	-	hypothetical protein
NODE_21_length_98462_cov_226.994990_24118_24783	24118	24783	+	hypothetical protein
NODE_21_length_98462_cov_226.994990_24750_24863	24750	24863	+	hypothetical protein
NODE_21_length_98462_cov_226.994990_25020_26321	25020	26321	+	HNH endonuclease domain protein	FIG00820829
NODE_21_length_98462_cov_226.994990_28327_26339	28327	26339	-	2,4-dienoyl-CoA reductase [NADPH] (EC 1.3.1.34)	FIG00517072
NODE_21_length_98462_cov_226.994990_28716_28555	28716	28555	-	hypothetical protein
NODE_21_length_98462_cov_226.994990_28669_30042	28669	30042	+	putative metabolite transport protein YaaU	FIG01002078
NODE_21_length_98462_cov_226.994990_30084_31544	30084	31544	+	Aldehyde dehydrogenase B (EC 1.2.1.22)	FIG00138741
NODE_21_length_98462_cov_226.994990_31541_32374	31541	32374	+	Citrate lyase beta chain (EC 4.1.3.6)	FIG00010100
NODE_21_length_98462_cov_226.994990_34043_32379	34043	32379	-	secreted alkaline phosphatase	FIG00136832
NODE_21_length_98462_cov_226.994990_34963_34211	34963	34211	-	YbbM seven transmembrane helix protein	FIG00004730
NODE_21_length_98462_cov_226.994990_35427_34975	35427	34975	-	Transcriptional regulator, MerR family	FIG00003460
NODE_21_length_98462_cov_226.994990_36278_36724	36278	36724	+	cyanate MFS transporter
NODE_21_length_98462_cov_226.994990_37126_36740	37126	36740	-	hypothetical protein
NODE_21_length_98462_cov_226.994990_37286_37693	37286	37693	+	hypothetical protein
NODE_21_length_98462_cov_226.994990_37903_37772	37903	37772	-	hypothetical protein
NODE_21_length_98462_cov_226.994990_40567_38069	40567	38069	-	Membrane alanine aminopeptidase N (EC 3.4.11.2)	FIG00000714
NODE_21_length_98462_cov_226.994990_40695_41474	40695	41474	+	Enoyl-CoA hydratase (EC 4.2.1.17)	FIG00033206
NODE_21_length_98462_cov_226.994990_41583_41897	41583	41897	+	integration host factor
NODE_21_length_98462_cov_226.994990_42673_41927	42673	41927	-	Ethanolamine ammonia-lyase light chain (EC 4.3.1.7)	FIG00015941
NODE_21_length_98462_cov_226.994990_44082_42670	44082	42670	-	Ethanolamine ammonia-lyase heavy chain (EC 4.3.1.7)	FIG00003375
NODE_21_length_98462_cov_226.994990_44812_44180	44812	44180	-	hypothetical protein
NODE_21_length_98462_cov_226.994990_45741_44860	45741	44860	-	FIG01133440: hypothetical protein	FIG01126661
NODE_21_length_98462_cov_226.994990_46112_45765	46112	45765	-	Isopeptidase T	FIG01121545
NODE_21_length_98462_cov_226.994990_46264_47784	46264	47784	+	monooxygenase, flavin-binding family	FIG01386881
NODE_21_length_98462_cov_226.994990_47857_50202	47857	50202	+	Lead, cadmium, zinc and mercury transporting ATPase (EC 3.6.3.3) (EC 3.6.3.5); Copper-translocating P-type ATPase (EC 3.6.3.4)	FIG01595495
NODE_21_length_98462_cov_226.994990_50520_50732	50520	50732	+	hypothetical protein
NODE_21_length_98462_cov_226.994990_50772_51593	50772	51593	+	short chain dehydrogenase( EC:1.1.1.- )
NODE_21_length_98462_cov_226.994990_51662_52696	51662	52696	+	hypothetical protein
NODE_21_length_98462_cov_226.994990_54469_52730	54469	52730	-	Glycoprotein gp2	FIG00658333
NODE_21_length_98462_cov_226.994990_55898_54597	55898	54597	-	RNA polymerase sigma-70 factor, ECF subfamily	FIG00952839
[truncated: 2,985 more rows]
